# Supplementary material for: Risk of biochemical recurrence based on extent and location of positive surgical margins after robot-assisted laparoscopic radical prostatectomy
Source: BMC Cancer. 2018 Dec 27;18:1291. doi: 10.1186/s12885-018-5229-1 (PMC6307117; doi:10.1186/s12885-018-5229-1)
Supplement: Supplementary file 1 — Robotic Assisted Laparoscopic Prostatectomies (RALP) performed from 2003 to 2012. Database of the 530 patients treated by RALP from 2003 to 2012. (XLSX 103 kb) [file 12885_2018_5229_MOESM1_ESM.xlsx]

## Sheet: Data
Patient	age range (years)	First_PSA	damico	First_Tscore	First_Rscore	LTFU	PSA_value	Recurrence_(PSA>0.2ng)	Death	Time_to_recurrence	Total_FU (months)	tumour stage	gleasona	gleasonb	trus (cc)	nervesparing	lymph	transfusion	hospdaycount	catheterdaycount	stage	nodes	tumorvolume (cc)	tumordiameter (mm)	gleasona	gleasonb	marge_apex_focal	marge_apex_ext	marge_posterolateral_focal	marge_posterolateral_ext	marge_base_focal	marge_base_ext	marge_neck_focal	marge_neck_extensive	margin	marginsr	radiotherapy	hormonal	chemotherapy
1	70-79	5.9	3	3	25	1		0	0	0.19726	0.19726	6	3	3	0	2	0	1	6	6	3	0		13	4	3	1	0	0	0	1	0	0	0	1	3	0	0	0
2	60-69	13.7	3	0	22	1		0	2	0.723288	56.9096	5	3	3	0	2	2	1	6	5	3	1	5.5		3	4	0	0	0	0	0	0	0	0	0	1	0	0	0
3	50-59	6.23	2	0	25	1	0.02	0	0	1.8411	1.8411	3	3	4	0	2	2	1	5	4	1	1		18	3	3	0	0	0	0	0	0	0	0	0	1	0	0	0
4	50-59	83.5	3			1	0.171	0	2	3.87945	50.663	7	4	3	30	2	2	1	7	7	5	1			4	3	1	0	0	0	1	0	0	0	1	2	0	0	0
5	70-79	8.57	2			1	0.002	0	0	3.97808	3.97808	0	4	3	0	2	2	1	6	6	3	1	1.2		4	4	0	0	0	0	0	0	0	0	0	1	0	0	0
6		3.45	2			1	0.01	0	0	4.07671	4.07671
7	50-59	4.06	1			1	0.02	0	2	4.2411	25.2822	0	3	3	0	2	0	1	3	8	3	3	2		4	3	0	0	0	0	1	0	0	0	1	2	0	0	0
8		8	2	0	20	1	0	0	0	5.88493	5.88493
9	60-69	4.52	2			1	0.05	0	0	7.6274	7.6274	4	3	3	0	2	0	1		5	3	0			3	3	0	0	0	0	0	0	0	0	0	1	0	0	0
10	50-59		2			1	0.03	0	0	8.31781	8.31781	4	3	3	32	2	0	1	6	5	3	0	0.6		3	3	0	0	0	0	0	0	0	0	0	1	0	0	0
11	70-79	5.35	2	0	20	1		0	0	8.87671	8.87671	0	3	4	43	2	2	1			3	1	1.3		3	4	0	0	0	0	0	0	0	0	0	1	0	0	0
12	60-69	13.6	3	0	23	1	0.04	0	0	10.2904	10.2904	5	3	3	0	2	0	1	7	7	3	3	3	20	3	4	0	0	0	0	0	0	0	0	0	1	0	0	0
13	60-69	7.32	3	1	3	1		0	0	11.1452	11.1452	6	3	4	0	2	0	1	5	5	4	0	6		4	3	0	0	1	0	0	0	0	0	1	2	0	0	0
14	60-69	4.65	2			1	0.025	0	0	11.3096	11.3096	4	4	4	0	2	0	1		1	2	0			3	4	0	0	0	0	0	0	0	0	0	1	0	0	0
15	70-79	3	3	0	5	1	0.06	0	0	15.4192	15.4192	5	3	3	20	1	2	1	6	5	4	1	1	12	3	4	0	0	0	0	0	0	0	0	0	1	0	0	0
16	50-59	9.38	1			1	0	0	0	21.1397	21.1397	0	3	3	0	0	0	1	7	5	3	1	1		3	3	0	0	0	0	1	0	0	0	1	2	0	0	0
17	60-69	6	2	0	20	1	0	0	2	21.4027	52.4712	4	3	3	50	2	2	1	7	5	3	1	2	16	4	3	0	0	0	0	0	0	0	0	0	1	0	0	0
18	60-69	5.57	1	0	23	1	0.01	0	0	21.4027	21.4027	0	3	3	0	2	2	1	6	6	3	0	3.5		3	3	0	0	0	0	0	0	0	0	0	1	0	0	0
19	70-79	5.56	3			1	0.073	0	2	22.5205	22.5205	5	3	4	0	2	0	1		10	2	0			4	3	0	0	0	1	0	0	0	0	1	2	0	0	0
20	60-69	9.62	3	0	24	1	0.04	0	2	28.537	48.789	5	3	3	0	2	2	0	5	5	4	1	1.81		3	4	0	0	0	0	0	0	0	0	0	1	0	0	0
21			2			1	0	0	0	29.9836	29.9836
22	50-59	3.54	3	7	14	1		0	0	30.5425	30.5425	5	3	3	0	2	2	1	3	6	3	1			3	4	0	0	0	0	0	0	0	0	0	1	0	0	0
23	60-69	6.22	1			1	0.03	0	0	31.3315	31.3315	3	3	3	0	2	2	1	7	6	3	1			3	3	0	0	0	0	0	0	0	0	0	1	0	0	0
24	40-49	1.2	1	0	25	1	0.003	0	0	31.8247	31.8247	3	3	3	0	2	0	1	3	6	2	0	0.25		3	3	0	0	0	0	0	0	0	0	0	1	0	0	0
25	70-79	12.45	2			1	0.16	0	0	32.2521	32.2521	3	3	3	0	2	1	1			5	1	2		3	3	0	0	0	0	0	0	0	0	0	1	0	0	0
26	60-69	9.6	1	0	19	1	0.01	0	0	32.9096	32.9096	3	2	3	20.4	2	1	1	6	6	3	1	1.22		3	4	0	0	0	0	0	0	0	0	0	1	0	0	0
27	70-79	20	3	0	8	1	0.02	0	2	33.1726	41.7205	5	3	3	130	2	0	1	7	5	3	3	1	12	3	4	0	0	0	0	0	0	0	0	0	1	0	0	0
28	50-59	9	2	0		1	0	0	2	34.3233	95.737	7	4	5	30	0	0	1			5	2	15	50	4	3	1	0	1	0	0	0	0	0	1	2	2	2	2
29	60-69	10	2	0	25	1	0	0	0	35.1452	35.1452	4	3	3	30	2	2	1	8	5	3	1	2	25	3	4	0	0	0	0	0	0	0	0	0	1	0	0	0
30	50-59	6	2	0	20	1	0	0	0	36.6247	36.6247	4	3	3	29	2	0	1	7	12	3	3	2	12	3	3	0	0	0	0	0	0	0	0	0	0	0	0	0
31	60-69	3.37	1	0	18	1	0	0	0	37.4137	37.4137	3	3	3	0	2	2	1	6	6	3	1	0.096		3	3	0	0	0	0	0	0	0	0	0	1	0	0	0
32	60-69	12	2			1	0.02	0	0	37.5123	37.5123	3	3	4	35	2	2	0			3	1	2.8		4	3	0	0	0	0	0	0	0	0	0	1	0	0	0
33	60-69	6.07	3			1	0.05	0	0	37.5781	37.5781	6	3	3	0	0	0	1	5	4	3	1	1.8		3	3	0	0	0	0	0	0	0	0	0	1	1	1	1
34	60-69	6.12	1	13	21	1	0.05	0	2	37.7425	59.0795	0	3	3	560	2	0	1	6	6	3	0	4.32		3	3	1	0	0	0	0	0	0	0	1	3	0	0	0
35		4.6	2			1	0.05	0	0	42.7726	42.7726
36	60-69	8.47	2			1	0	0	0	44.4164	44.4164	4	3	3	0	2	2	1	6	5	3	1	0.45		3	3	0	0	0	0	0	0	0	0	0	1	0	0	0
37	70-79	5	2	0	25	1	0	0	0	44.5808	44.5808	4	3	3	20	2	2	1	6	5	3	1	4	35	3	3	1	0	0	0	0	0	0	0	1	2	0	0	0
38	60-69	3.04	2	0		1	0.04	0	0	46.389	46.389	4	3	3	22	2	0	1	7	5	3	3	2	35	3	3	0	0	0	0	0	0	0	0	0	0	0	0	0
39	60-69	6	2	0	18	1	0	0	0	46.5863	46.5863	4	4	4	30	2	0	1	6	4	3	3	5	35	4	4	0	0	1	0	0	0	0	0	1	2	0	0	0
40	60-69	8.88	2		24	1	0.1	0	0	46.7178	46.7178	3	3	4	0	2	2	1	5	5	3	1	3		3	4	0	0	0	0	0	0	0	0	0	1	0	0	0
41	60-69	6.49	1	5	20	1		0	2	53.326	84.8877	3	3	3	50	2	2	1	4	6	1	1			3	3	0	0	0	0	0	0	0	0	0	1	0	0	0
42	50-59	4.66	1	0	25	1	0.02	0	0	53.8849	53.8849	3	3	3	0	2	1	1			3	0	2.7		3	3	0	0	0	0	0	0	0	0	0	1	0	0	0
43	40-49	4.82	2	0	25	1	0.01	0	0	56.1205	56.1205	4	3	3	19	2	2	1	6	6	3	0	2.24		3	3	0	0	0	0	0	0	0	0	0	1	0	0	0
44	50-59	2	2	0	14	1	0	0	2	58.0274	65.8521	4	3	3	20	2	0	2	25	38	3	3		17	3	4	0	0	0	0	0	0	0	0	0	1	0	0	0
45	50-59	6	2	0	25	1	0	0	0	58.389	58.389	4	3	3	35	2	1	1	6	5	3	1	0	3	3	3	0	0	0	0	0	0	0	0	0	1	0	0	0
46	50-59	4	1	0	20	1	0	0	0	61.1836	61.1836	1	3	3	59	2	2	1	13	8	3	1	0	3	3	3	0	0	0	0	0	0	0	0	0	1	0	0	0
47	50-59	5.33	2			1	0.02	0	2	70.9151	70.9151	4	3	3	0	2	0	1	5	4	3	1	5	45	3	3	0	0	0	0	0	0	0	0	0	1	0	0	0
48	60-69	5	1	0	25	1	0.03	0	0	72.5918	72.5918	3	3	3	16	2	2	1	7	5	3	1	0	10	3	3	0	0	0	0	0	0	0	0	0	1	0	0	0
49	50-59	5	2	0	25	1	0.03	0	0	73.4795	73.4795	4	3	3	35	2	2	1	4	8	3	1	0	15	3	3	0	0	0	0	0	0	0	0	0	1	0	0	0
50	50-59	11	2			1	0.02	0	0	75.4849	75.4849	4	3	3	0	2	2	2	10	10	3	1	21	50	3	4	1	0	0	0	0	0	0	0	1	2	0	0	0
51	60-69	6	2	0	20	1	0	0	0	75.7808	75.7808	4	3	3	35	2	0	1	7	11	3	3	0	12	3	3	0	0	0	0	0	0	0	0	0	1	0	0	0
52	60-69	1	2	0	20	1	0	0	0	82.8164	82.8164	4	3	3	20	2	2	2	12	11	3	1	4	40	3	3	0	0	0	0	0	0	0	0	0	1	0	0	0
53	50-59	5.5	1	5	25	1	0.008	0	0	83.1452	83.1452	3	3	3	0	2	0	1	6	5	3	3		6	3	3	0	0	0	0	0	0	0	0	0	1	0	0	0
54	60-69	11.38	3	0		1	0.02	0	0	83.3425	83.3425	6	3	3	57	2	2	1	32	32	3	1	0.87		3	2	0	0	0	0	0	0	0	0	0	1	1	1	1
55	60-69	4.69	1			1		0	2	84.4274	95.5397	3	3	3	0	2	0	1			3	0			3	3	0	0	0	0	0	0	0	0	0	1	0	0	0
56	60-69	10	3	0	20	1	0	0	0	86.5315	86.5315	5	3	3	24	2	0	1	6	5	0	0					0	0	0	0	0	0	0	0	0	1	0	0	0
57	60-69	5.38	2	4	25	1	0.02	0	0	86.7288	86.7288	4	3	3	0	2	0	1	6	5	3	0	0.5		3	4	0	0	0	0	0	0	0	0	0	1	0	0	0
58	50-59	4	1	0	25	1	0	0	0	87.6822	87.6822	3	3	3	24	2	0	1	7	5	3	3	2	22	3	3	1	0	0	0	0	0	0	0	1	2	0	0	0
59	60-69	7	1	0		1	0	0	0	89.4904	89.4904	3	3	3	49	2	1	1	7	5	3	1	0	2	3	3	0	0	0	0	0	0	0	0	0	1	0	0	0
60	60-69	4	1	0	25	1	0	0	0	89.9507	89.9507	3	3	3	11	2	2	1	7	5	3	1	0	6	3	3	0	0	0	0	0	0	0	0	0	1	0	0	0
61	70-79	11	2	0	13	1	0	0	0	91.7918	91.7918	3	3	3	80	2	2	1	7	5	3	1	0	5	3	3	0	0	0	0	0	0	0	0	0	1	0	0	0
62	50-59	3	2	0	25	1	0.03	0	0	93.7973	93.7973	4	0	0	30	2	0	1	7	5	3	3	1	24	3	3	0	0	1	0	0	0	0	0	1	2	0	0	0
63	40-49	2.2	3	3	25	1	0.03	0	0	93.9288	93.9288	5	4	3	0	2	2	1	6	5	3	1	0.7		3	4	0	0	0	0	0	0	0	0	0	1	0	0	0
64	70-79	10	2	0	1	1	0.194	0	0	97.5452	97.5452	4	3	3	60	2	1	1	7	5	4	1	1		3	3	0	0	0	0	0	0	1	0	1	2	0	0	0
65	50-59	10	2	0	19	1	0	0	0	98.8932	98.8932	3	4	3	0	2	2	1	6	6	3	1	0.8		3	4	0	0	0	0	0	0	0	0	0	1	0	0	0
66	50-59	3.17	1			1	0	0	0	99.7151	99.7151	3	3	2	0	2	0	1	5	4	3	0	5.63		3	3	0	0	0	0	0	0	0	0	0	1	0	0	0
67	60-69	12	2	0	14	1	0	0	0	100.044	100.044	4	0	0	40	2	2	1	7	5	3	1	3	35	3	3	0	0	0	0	0	0	0	0	0	1	0	0	0
68	50-59	6.12	1			1	0.07	0	0	102.542	102.542	3	3	3	0	2	0	1	6	5	3	3	1.1		3	3	1	0	0	0	0	0	0	0	1	2	0	0	0
69	70-79	6	2	0	18	1	0.04	0	0	105.074	105.074	4	3	3	56	2	2	1	6	4	3	1	0	12	3	3	1	0	0	0	0	0	0	0	1	2	0	0	0
70	60-69	10.2	3			1	0	0	0	107.31	107.31	5	3	4	0	2	2	1	6	5	5	1	8.4	40	3	4	1	0	0	1	0	0	0	0	1	2	2	0	0
71	60-69	9	3	0	19	1	0	0	0	111.616	111.616	5	3	3	78	2	0	1	8	6	3	1	0	15	3	3	0	0	0	0	0	0	0	0	0	1	0	0	0
72	60-69	4.87	1			1	0.02	0	2	112.701	116.416	0	3	3	0	2	0	1	3	5	4	0	0.91		4	3	0	0	0	0	1	0	0	0	1	2	2	0	0
73	60-69	1	3	0	20	1	0.02	0	0	114.181	114.181	5	3	4	8	2	0	1	8	7	1	3	2	15	3	4	0	0	0	0	0	0	0	0	0	1	0	0	0
74	40-49	6.74	2			1	0.07	0	0	118.586	118.586	4	3	3	0	2	0	1		11	3	3	1.8		3	3	0	0	1	0	0	0	0	0	1	2	0	0	0
75	50-59	9.48	1			1	0.11	0	0	121.315	121.315	3	3	3	0	2	0	1		5	3	0	3.5		3	3	1	0	0	0	0	0	0	0	1	2	0	0	0
76	50-59	8	1	0	20	1	0	0	0	122.827	122.827	3	3	3	42	2	0	1	7	5	1	3	0	15	3	3	0	0	0	0	0	0	0	0	0	1	0	0	0
77	60-69	5.07	1			1	0.02	0	0	124.899	124.899	3	3	3	0	2	0	1		34	2	0			3	4	0	0	0	0	0	0	0	0	0	1	0	0	0
78
79	60-69	8.7	3			0	1.59	1	2	0.920548	31.8247	0	5	3	0	2	0	1		7	5	0	8.75		4	5	0	0	1	0	0	0	0	0	1	2	2	0	0
80	60-69	26.77	3	0	20	0	0.28	1	2	30.6082	34.4219	4	4	3	0	2	2	1	5	5	3	1	4.8	30	4	3	0	0	0	0	0	0	0	0	0	1	2	0	0
81	60-69	9	2	0	24	0	0.21	1	2	21.2712	103.693	4	3	4	31	2	2	1	7	5	1	1	2	23	3	4	0	0	0	0	0	0	0	0	0	1	0	0	0
82	70-79	3.63	2	5	2	0	0.45	1	2	45.337	63.1233	4	3	3	0	2	0	1	6	5	4	0	1.6		3	3	0	0	0	0	0	0	0	0	0	1	0	0	0
83	60-69	9.39	1	0	13	0	6.26	1	2	74.0712	74.4329	3	3	3	15	2	2	1	8	6	5	1	7.2	40	3	4	1	0	0	1	1	0	0	0	1	2	2	1	1
84	60-69	11.93	2	0	12	0	0.41	1	2	41.2274	58.6849	7	3	4	17	2	2	2			3	1	2.83		4	3	0	1	0	0	0	0	0	0	1	2	0	0	0
85	70-79	0.75	3	0	2	0	0.02	0	2	105.929	123.485	5	3	3	0	2	2	1	5	4	2	1	0.4		3	3	0	0	0	0	0	0	0	0	0	1	0	0	0
86	60-69	6	2	0	12	0	0.02	0	2	62.8603	81.0411	4	3	3	30	2	2	1	8	5	3	1	1	20	3	4	0	0	0	0	0	0	0	0	0	1	0	0	0
87	60-69	6.56	1	0	2	0	0.01	0	2	37.6438	55.6932	3	3	3	0	2	2	1	5	7	4	1	15		3	3	0	0	1	0	0	0	0	0	1	2	0	0	0
88	60-69	8.75	1			0	10.8	1	1	47.0795	104.745	2	3	3	0	2	0	1		4	5	0			4	3	0	1	1	0	0	0	0	0	1	3	2	2	0
89	60-69	7.85	1			0	0.3	1	1	28.7671	105.403	3	3	3	0	2	0	1	5	5	5	3			4	3	0	1	0	0	0	0	0	0	1	3	2	0	0
90	60-69	6.25	3			0	0.51	1	1	1.8411	72.9205	4	5	5	0	1	2	1	6	5	5	1	36		5	5	0	1	0	1	0	0	0	0	1	3	2	2	0
91	50-59	16.67	2	5	15	0	8	1	1	1.64384	116.416	3	4	4	32.3	2	2	1	6	5	5	2	8.4		5	4	1	0	0	0	0	0	0	0	1	2	2	2	0
92	50-59	3.78	3	0	20	0	0.28	1	1	15.5178	107.277	5	4	3	0	2	2	1	4	7	4	1	2.65		4	3	0	0	0	0	0	0	0	0	0	1	2	2	0
93	60-69	35.13	3			0	39.1	1	1	0.558904	86.1041	0	5	5	48	2	2	1	6	5	5	0	7.8		4	5	0	0	0	0	0	0	0	0	0	1	2	2	0
94	60-69	13.61	3	0	8	0	0.21	1	1	15.6164	83.2767	5	4	3	0	2	2	1	5	7	5	2	9.8		4	3	0	0	0	0	0	0	0	0	0	1	0	2	0
95	50-59	3	3	0	25	0	0.28	1	1	1.05205	84.1644	5	4	4	0	2	1	0			3	1		20	4	5	0	0	0	0	0	0	0	0	0	1	0	0	2
96	60-69	7	2	0	20	0	1.95	1	1	1.61096	49.4466	7	5	4	40	0	0	0			5	2	16		5	4	0	0	0	0	0	1	0	0	1	3	2	2	1
97	70-79	10	2	0	15	0	6	1	1	1.80822	67.6603	4	4	4	25	2	2	1	16	14	4	1	7	35	4	5	0	0	1	0	1	0	0	0	1	2	1	2	1
98	50-59	6.65	2			0	0.26	1	0	107.737	107.737	3	3	4	0	2	0	1			3	0			3	4	0	0	0	0	0	0	0	0	0	1	0	0	0
99	60-69	7	2			0	0.216	1	0	53.4247	53.4247	4	3	3	0	2	0	1		36	4	0			3	4	0	0	0	0	1	0	0	0	1	3	0	0	0
100	70-79	10.4	2			0	0.38	1	0	47.6055	47.6055	3	3	3	0	2	0	1			3	0	2		3	3	0	0	1	0	0	0	0	0	1	3	2	0	0
101	50-59	9.21	1			0	0.24	1	0	87.5178	87.5178	3	3	3	0	2	0	1			4	0			4	3	1	0	0	0	0	0	0	0	1	2	0	0	0
102	70-79	8.9	2	0	20	0	19.85	1	0	135.386	135.386	3	3	4	0	2	0	1			3	0	2.2		3	3	0	0	0	0	0	0	0	0	0	1	0	0	0
103	40-49	6.76	2			0	0.291	1	0	27.9452	27.9452	4	3	3	0	2	0	1		4	5	0			3	3	0	0	0	1	0	0	0	0	1	3	2	0	0
104	50-59	5.56	1			0	1.99	1	0	108.69	108.69	3	3	3	55	2	0	1		8	3	3	0.512		3	3	0	0	0	0	0	0	0	0	0	1	0	0	0
105	50-59	15.53	2			0	0.4	1	0	17.5233	17.5233	4	3	4	0	2	1	1			3	0	0.56		3	4	0	0	0	1	0	0	0	0	1	2	2	0	0
106	60-69	18.09	2			0	4.72	1	0	79.463	79.463	7	3	3	0	2	0	1		5	4	0	12		4	4	1	0	0	0	0	0	0	0	1	2	2	0	0
107	60-69	5.2	3	0	24	0	0.22	1	0	23.0795	23.0795	5	3	3	0	2	0	1		5	5	0			4	4	0	0	0	0	0	0	0	0	0	1	2	2	0
108	40-49	31.83	3			0	0.47	1	0	1.4137	1.4137	3	4	4	0	2	2	1	5	4	3	1	2		4	4	0	0	0	0	0	0	0	0	0	1	2	2	0
109	60-69	4.72	1			0	0.7	1	0	15.9123	15.9123	3	3	3	0	1	2	1	5	5	5	1	13.3		4	3	0	1	0	1	0	0	0	0	1	3	2	2	0
110	50-59	4.8	1	0	21	0	0.301	1	0	132.69	132.69	3	3	3	0	2	2	1	5	4	4	3	3.2	40	3	3	0	0	0	0	0	0	0	0	0	1	2	0	0
111	50-59	7.31	2			0	0.229	1	0	49.0192	49.0192	4	3	3	0	2	2	1	6	5	3	1	2.7	25	3	3	0	0	0	0	0	0	0	0	0	1	2	0	0
112	60-69	10.7	2	0	22	0	0.25	1	0	9.20548	9.20548	3	0	0	0	2	2	1			3	1	0.9				1	1	0	0	0	0	0	0	1	2	2	0	0
113	60-69	4.9	3	0	24	0	0.28	1	0	43.0356	43.0356	5	4	4	0	2	2	1		5	4	1	5	15	4	4	0	0	0	1	0	0	0	0	1	2	2	2	0
114	60-69	5.05	2			0	0.36	1	0	87.9452	87.9452	4	4	4	0	2	1	1	6	5	4	1	4	35	3	4	0	0	0	0	0	0	0	0	0	1	0	0	0
115	40-49	8.8	3			0	1.67	1	0	65.4247	65.4247	5	3	3	0	2	2	1			5	2	25		4	3	0	0	0	0	0	0	0	0	0	1	2	0	0
116	60-69	9.99	1	0	22	0	1	1	0	4.56986	4.56986	3	3	3	0	2	2	1	6	5	5	1	7.2		3	4	0	0	0	0	0	0	0	0	0	1	2	2	1
117	60-69	5	3	0	1	0	1	1	0	105.041	105.041	6	3	3	30	2	0	1	7	6	4	3	2	30	4	4	0	0	1	0	0	0	0	0	1	2	0	0	0
118	70-79	6.51	3	0	20	0	0.36	1	0	106.948	106.948	5	3	4	0	2	2	1	5	5	3	1	3		3	4	0	0	0	0	0	0	0	0	0	1	0	0	0
119	50-59	8	2	0	22	0	0.31	1	0	17.8521	17.8521	4	3	3	0	2	2	1	6	5	4	3	2.4	25	3	3	1	0	0	1	0	0	0	0	1	3	2	0	0
120	50-59	5.05	1			0	0.49	1	0	81.5014	81.5014	3	3	3	0	2	0	1	6	5	5	3	4.53	28	4	3	0	0	0	0	1	0	0	0	1	2	2	0	0
121	60-69	7	2	0	20	0	0.779	1	0	45.074	45.074	4	3	3	22	1	0	1	10	15	5	3			3	3	0	1	0	1	0	0	0	0	1	3	2	1	1
122	60-69	6	2	0	19	0	0.29	1	0	121.71	121.71	4	3	3	15	2	0	1	7	5	3	3	3	35	3	4	0	0	0	0	0	0	0	0	0	1	0	0	0
123	50-59	16.45	3	0	18	0	0.21	1	0	16.6027	16.6027	5	3	3	0	1	0	1	5	12	5	1	24	40	3	4	0	1	0	0	0	0	0	0	1	2	2	2	0
124	60-69	4.29	3	0	19	0	0.39	1	0	110.301	110.301	5	3	3	31.7	2	2	1	5	4	5	1	4.8	35	3	4	0	0	0	0	0	0	0	0	0	1	0	0	0
125	50-59	4	1	0	20	0	0.34	1	0	135.485	135.485	3	3	3	22	2	0	1	7	5	2	1	3	30	3	3	0	0	0	0	1	0	0	0	1	2	0	0	0
126	60-69	4.77	3	0	25	0	0.4	1	0	116.285	116.285	5	3	4	0	2	2	0	5	4	4	1	1.97		3	4	0	0	0	0	0	0	0	0	0	1	0	0	0
127	50-59	4.5	3	0	25	0	0.38	1	0	128.614	128.614	5	3	4	0	2	2	1	3	6	3	1	1.35		3	4	0	0	0	0	0	0	0	0	0	1	0	0	0
128	70-79	7	1	0	25	0	3.97	1	0	71.6055	71.6055	3	3	3	27	2	2	1	7	6	5	1	2		3	4	0	0	0	0	1	0	0	0	1	2	2	2	1
129	50-59	6.6	3	0	23	0	0.26	1	0	32.8438	32.8438	5	3	4	0	2	2	1	8	20	4	1	1.53		3	4	0	0	0	0	0	0	0	0	0	1	2	0	0
130	60-69	7	3	0		0	0.23	1	0	127.364	127.364	5	3	3	0	2	2	1	7	5	3	1	5	30	3	3	0	0	0	0	0	0	0	0	0	1	0	0	0
131	70-79	8	3	0	18	0	8	1	0	2.69589	2.69589	6	3	3	15	2	2	1	7	5	6	1			3	3	0	0	1	0	0	0	0	0	1	3	2	2	1
132	70-79	15	3	0	21	0	0.3	1	0	16.7342	16.7342	6	3	3	40	2	2	1	7	13	4	1	8	27	3	3	1	0	0	0	0	0	0	0	1	2	0	0	0
133	70-79	4	3	0	15	0	0.28	1	0	27.6493	27.6493	6	0	0	15	2	0	1	7	5	2	1		18	3	4	0	0	0	1	0	0	0	0	1	2	0	0	0
134	70-79		2	0	19	0	1	1	0	35.6384	35.6384	4	3	3	22	2	1	1	7	5	3	1	0		3	4	0	0	0	0	0	0	0	0	0	1	0	2	0
135	60-69	3.93	2	0	17	0	0.28	1	0	27.4192	27.4192	4	3	3	0	2	0	1	5	5	3	0	3.4	30	4	3	0	1	1	0	0	0	0	0	1	2	2	0	0
136	60-69	8.16	1	0	8	0	0.31	1	0	64.9315	64.9315	3	3	3	0	2	1	1	5	5	5	0	6.9		3	2	0	0	1	0	0	0	0	0	1	2	0	0	0
137	70-79	5.96	3	5	24	0	0.24	1	0	13.3808	13.3808	6	3	3	0	2	0	1	6	12	3	3	0.7		4	3	0	0	0	0	0	0	0	0	0	1	0	0	0
138	50-59	8.36	3	0	23	0	0.26	1	0	119.047	119.047	6	0	0	0	2	1	1	5	4	3	1	1.2		3	4	0	0	0	0	0	0	0	0	0	1	0	0	0
139	60-69	7.03	1			0	0.24	1	0	88.8	88.8	3	3	3	0	2	0	1	4	4	3	0	14.7	16	3	4	0	0	1	0	0	0	0	0	1	2	0	0	0
140	60-69	8.11	3	4	20	0	0.29	1	0	96.2301	96.2301	6	3	3	0	2	1	1	5	4	3	1	17	40	3	4	0	0	0	0	0	0	0	0	0	1	0	0	0
141	70-79	12.9	2	4	17	0	6.07	1	0	67.5945	67.5945	3	3	3	0	2	0	1	4	4	3	0	4.2	25	3	4	0	0	0	0	0	0	0	0	0	1	0	0	0
142	60-69	4.13	3		18	0	0.47	1	0	37.7753	37.7753	6	4	4	52	2	2	1	7	6	3	1	2.94	50	4	4	0	0	1	0	0	0	0	0	1	2	1	2	1
143		5	2	0	14	0	0.21	1	0	30.5753	30.5753
144	70-79	7.05	2			0	0.45	1	0	61.4795	61.4795	0	4	5	0	2	2	1			3	0	1.21		4	5	0	0	0	0	0	0	0	0	0	1	2	0	0
145	50-59	9.3	3	0	20	0	1.09	1	0	31.5616	31.5616	5	3	4	40.35	2	2	1			4	0	20		4	3	0	0	1	0	0	0	0	0	1	2	0	2	0
146	50-59	3.6	3	0	22	0	0.31	1	0	92.2849	92.2849	5	4	3	56.3	2	2	1	6	5	2	1	7.5	10	3	4	0	0	1	0	0	0	0	0	1	2	2	0	0
147	60-69	3.47	2		25	0	0.328	1	0	108.855	108.855	4	3	3	25	2	2	1	5	5	3	1	0.78		3	3	0	0	0	0	0	0	0	0	0	1	0	0	0
148	50-59	23.5	3			0	0.75	1	0	17.063	17.063	6	3	3	0	2	2	1	6	7	5	1	9.4		4	4	0	0	0	0	0	0	0	0	0	1	2	0	0
149	60-69	7.3	3	0	23	0	0.27	1	0	30.2466	30.2466	6	3	3	31.5	2	2	1	5	4	3	1	5.5		4	3	0	0	0	0	0	0	0	0	0	1	2	0	0
150	40-49	11	2	3	24	0	0.3	1	0	57.8959	57.8959	4	3	4	41.8	2	2	1			4	0	2		3	4	1	0	0	0	0	0	0	0	1	2	2	2	0
151	60-69	2.57	2	0	20	0	6.54	1	0	40.9973	40.9973	0	4	3	26.8	0	0	1			4	0	3.8		4	4	0	1	0	1	1	0	0	0	1	3	0	0	0
152	50-59	6	3	0		0	1.07	1	0	101.425	101.425	6	3	4	12	2	2	1	7	6	4	1	2	25	3	4	0	0	0	0	1	1	0	0	1	2	0	0	0
153	60-69	6.26	2	0	20	0	0.22	1	0	84.3945	84.3945	4	3	3	0	2	1	1	5	5	5	1	38		3	4	0	0	1	0	0	0	0	0	1	2	0	0	0
154	60-69	5.7	2	0	24	0	0.3	1	0	93.8301	93.8301	3	3	4	0	2	1	1			3	0	0.49		3	4	1	0	0	0	0	0	0	0	1	2	0	0	0
155	60-69	8.1	1	0	23	0	0.3	1	0	12.9534	12.9534	3	3	3	0	2	1	1	7	5	4	1	3.75		3	4	0	0	0	0	0	0	1	0	1	2	1	0	0
156	60-69	19	3	0	20	0	1	1	0	18.1479	18.1479	6	3	3	32	2	0	1	8	5	3	3	4	35	3	4	0	0	0	0	0	0	0	0	0	1	2	2	1
157	60-69	8.37	1			0	0.25	1	0	44.8438	44.8438	0	3	3	27	2	1	1	6	6	4	1	1.03		4	3	0	0	0	0	0	0	0	0	0	1	2	0	0
158	60-69	7.2	3	0	17	0	0.24	1	0	68.7123	68.7123	6	3	3	24.7	2	1	1	3	6	4	1	2.15		3	4	0	0	0	0	0	0	0	0	0	1	2	0	0
159	60-69	15.59	2			0	12.42	1	0	48.8877	48.8877	3	3	4	54	2	2	1	5	4	5	2	5.8		4	5	0	0	0	0	0	1	0	0	1	2	2	2	0
160	50-59	7	2	0	12	0	0.23	1	0	72.789	72.789	4	3	3	21	2	1	1	7	5	2	1	1	16	3	4	0	0	0	0	0	0	0	0	0	1	0	0	0
161	60-69	4	2	0		0	0.52	1	0	94.2904	94.2904	4	5	4	53	2	1	2	10	7	3	1	0	12	4	5	0	0	0	0	0	0	0	0	0	1	0	0	0
162	50-59	8	3	0	25	0	8	1	0	1.4137	1.4137	6	3	4	26	2	2	1	7	5	3	1	1	24	4	3	0	0	0	0	0	0	0	0	0	1	2	2	1
163	60-69	7	2	0	23	0	0.94	1	0	77.5233	77.5233	4	4	3	35	2	2	1	6	5	1	1		15	3	4	0	0	0	0	0	0	0	0	0	1	0	0	0
164	60-69	8.2	1	0	5	0	0.25	1	0	41.1616	41.1616	0	3	2	0	2	2	0			2	1	3		3	2	0	0	0	0	0	0	0	0	0	1	0	0	0
165	50-59	7.8	1	0	24	0	0.4	1	0	83.211	83.211	3	3	3	21	2	0	1	6	6	4	0			3	3	0	0	0	1	0	0	0	0	1	2	0	0	0
166	50-59	8.2	3			0	0.45	1	0	97.3151	97.3151	5	4	3	32	2	1	1			4	1	0.81		4	3	0	0	0	0	0	0	0	0	0	1	0	0	0
167	60-69	10.61	3	0		0	0.64	1	0	16.5041	16.5041	6	3	4	0	2	1	1	6	6	4	1	3.2		4	4	0	0	0	0	0	0	0	0	0	1	0	0	0
168	60-69	7	2	0	25	0	0.21	1	0	88.3068	88.3068	4	3	3	37	2	1	1	8	66	1	1	1	10	3	3	0	0	0	0	0	0	0	0	0	1	0	0	0
169	70-79	9.4	3	5	20	0	4.7	1	0	94.3233	94.3233	5	3	4	44.5	2	2	1	6	6	5	1	1.3		3	4	0	0	0	0	0	0	0	0	0	1	2	2	0
170	60-69	8.38	3	0	25	0	6.39	1	0	51.9781	51.9781	5	3	5	137	2	1	1	7	6	1	1	0.434		3	4	0	0	0	0	0	0	0	0	0	1	2	2	0
171	70-79	8.6	2	0	4	0	0.29	1	0	59.9671	59.9671	3	3	4	0	2	1	1			3	1	8		4	5	0	1	0	0	0	0	0	0	1	2	0	0	0
172	50-59	9	3	0	25	0	2	1	0	54.7068	54.7068	6	3	3	16	2	2	2	12	8	5	1	3		4	3	0	0	1	0	0	0	0	0	1	3	0	0	0
173	60-69	5.7	1			0	0.22	1	0	80.5808	80.5808	0	3	3	0	2	2	1	6	6	3	1	1.23		3	4	0	1	0	0	0	0	0	0	1	2	0	0	0
174	70-79	22.62	3	0	2	0	1.78	1	0	1.80822	1.80822	5	4	5	0	1	1	1	6	6	4	1	20		4	5	0	1	1	0	0	0	0	0	1	3	0	0	0
175	60-69	16	3	0	21	0	8.18	1	0	56.8767	56.8767	5	4	4	38.5	2	0	1	12	6	2	1	4.2		4	5	0	0	0	0	0	0	0	0	0	1	0	0	0
176	60-69	1.8	3	0	20	0	1.18	1	0	90.5753	90.5753	5	3	3	35.5	2	0	1	8	8	4	3	4.2		3	4	0	0	0	0	0	0	0	0	0	1	0	0	0
177	60-69	25	3	0	20	0	0.28	1	0	38.1699	38.1699	5	3	3	34.2	2	2	1	6	6	4	1	2.68		3	4	0	0	0	0	0	0	0	0	0	1	2	0	0
178	70-79	5.58	3	0	11	0	0.3	1	0	39.2877	39.2877	6	3	3	39.7	2	0	1	7	6	3	1	3.94		3	4	0	0	0	0	0	0	0	0	0	1	2	0	0
179	60-69	8	3	0	20	0	0.75	1	0	76.1753	76.1753	6	4	3	27	2	2	1	7	5	4	1	2		3	4	1	0	0	0	0	0	0	0	1	2	0	0	0
180	50-59	4.5	1	10	20	0	0.4	1	0	54.1808	54.1808	0	3	3	32	2	0	1	7	7	3	0			3	5	0	0	0	0	0	0	0	0	0	1	0	0	0
181	70-79	10	3	0	20	0	0.463	1	0	72	72	5	4	4	28	2	0	1	6	5	2	1	2	25	4	5	0	0	0	0	0	0	0	0	0	1	0	0	0
182	60-69	40	3	0	6	0	12.7	1	0	3.02466	3.02466	7	4	5	75	2	2	1	6	6	5	2	16		4	5	0	0	0	0	0	0	0	0	0	1	2	2	0
183	50-59	5.5	2	6	25	0	0.23	1	0	9.53425	9.53425	3	3	4	30	2	2	1			3	1	0.63		3	4	0	0	1	0	0	0	0	0	1	2	2	0	0
184	50-59	5.91	2			0	0.32	1	0	23.0137	23.0137	3	3	4	0	2	0	1	8	7	2	0			3	3	0	0	0	0	0	0	0	0	0	1	0	2	0
185	70-79	8	3	0	20	0	0.26	1	0	25.2493	25.2493	5	4	3	14	2	2	1	7	5	3	1	4		4	3	0	0	0	0	0	0	0	0	0	1	0	0	0
186	70-79	36.9	3			0	0.424	1	0	38.8932	38.8932	3	4	3	0	2	2	1			5	1	9.4		4	3	0	0	0	0	1	0	0	0	1	2	0	0	0
187	60-69	14	3	0	20	0	0.23	1	0	28.4055	28.4055	6	4	4	35	2	2	1	7	6	3	1	3		4	3	1	0	1	0	0	0	0	0	1	2	0	0	0
188	60-69	7.96	2	0	18	0	21.97	1	0	64.6027	64.6027	4	4	3	70.8	2	2	1	6	6	5	0	3.8		4	5	0	0	0	0	0	0	0	0	0	1	0	0	0
189	50-59	9	3	0	20	0	0.215	1	0	62.7616	62.7616	6	4	4	45	2	2	1	7	5	2	1	0	15	4	3	0	0	0	0	0	0	0	0	0	1	0	0	0
190	60-69	7	2			0	1.57	1	0	42.7726	42.7726	7	3	4	50	1	1	1	6	6	4	2			4	3	0	0	1	0	0	0	0	0	1	2	0	2	0
191	60-69	5.8	3	0	24	0	0.46	1	0	36.789	36.789	5	4	3	0	2	1	1	6	6	1	0			4	3	0	0	0	0	0	0	0	0	0	1	2	0	0
192	70-79	13	2			0	0.22	1	0	8.21918	8.21918	3	3	3	20	2	0	1	3	9	3	0	3.7		3	4	1	0	0	0	0	0	0	0	1	2	0	0	0
193	60-69	11.09	3			0	3.31	1	0	0.558904	0.558904	5	3	3	0	2	2	1	6	4	6	2			5	4	0	0	1	0	0	0	0	0	1	2	2	2	0
194	60-69	9.62	3	0	8	0	0.22	1	0	14.4658	14.4658	5	3	3	0	2	1	1	3	8	3	1			3	3	0	0	0	0	0	0	0	0	0	1	0	0	0
195	60-69	6.8	2			0	0.29	1	0	27.7151	27.7151	4	3	3	0	2	2	1			0	1	1.2		4	3	0	0	0	0	0	0	0	0	0	1	0	0	0
196	70-79	8.38	2	0	10	0	2.19	1	0	18.7726	18.7726	4	4	3	0	1	2	1	7	6	3	1	6.5		4	3	0	0	0	0	0	0	0	0	0	1	2	0	0
197	60-69	16	3	0	17	0	8	1	0	2.66301	2.66301	5	3	3	22	2	2	1	8	5	4	1	1		4	4	0	0	1	0	0	0	0	0	1	2	1	2	0
198	60-69	7.66	3	0	24	0	0.5	1	0	32.8767	32.8767	5	3	4	0	2	2	1	6	6	3	2	4.82		4	5	0	0	0	0	0	0	0	0	0	1	2	2	0
199	60-69	21.4	3	0	11	0	0.49	1	0	2.76164	2.76164	3	3	3	87	1	2	1	7	4	5	1	10		4	3	0	0	0	0	1	0	0	0	1	2	0	0	0
200	60-69	26.4	3			0	0.392	1	0	1.38082	1.38082	5	4	3	0	2	2	1	8	8	5	1			4	3	0	0	0	0	1	0	0	0	1	2	2	2	0
201	60-69	11	3	0	11	0	1	1	0	2.4	2.4	5	4	4	30	1	0	1	8	5	0	0					0	0	0	0	0	0	0	0	0	0	2	2	0
202	50-59	5.08	2	0	25	0	0.23	1	0	63.0247	63.0247	4	3	4	0	2	2	1	6	6	3	1			3	4	0	0	0	0	0	0	0	0	0	1	2	0	0
203	70-79	6.03	1	0	10	0	0.53	1	0	38.6959	38.6959	0	3	3	0	2	2	1	6	6	4	2	7.2		3	4	0	0	0	0	0	0	0	0	0	1	0	0	0
204	60-69	48.3	3			0	1.3	1	0	1.4137	1.4137	0	4	4	0	2	2	1	5	8	4	1	9		4	5	0	1	0	0	0	1	0	0	1	2	2	2	0
205	60-69	19.7	2			0	0.3	1	0	52.6356	52.6356	7	3	4	0	2	2	1	5	5	5	1			4	5	0	0	1	0	0	0	0	0	1	2	0	0	0
206	60-69	5.71	2	15	17	0	0.22	1	0	16.4712	16.4712	4	3	3	0	2	2	1	4	7	3	1			3	4	0	0	0	1	0	0	0	0	1	2	0	2	0
207	70-79		2			0	21	1	0	34.5205	34.5205	3	4	5	0	2	2	1	4	8	5	1	4.2		4	4	0	0	0	0	0	0	0	0	0	0	0	0	0
208	70-79	7.91	3			0	1.92	1	0	7.52877	7.52877	5	3	4	0	2	1	1	7	6	5	1	11.5		4	3	0	0	0	0	0	0	0	0	0	1	0	0	0
209	60-69	6.2	3	0	25	0	0.7	1	0	3.05753	3.05753	5	4	3	0	2	2	1	6	5	3	1			3	4	0	0	0	0	0	0	0	0	0	1	2	0	0
210	70-79	10.8	3			0	0.31	1	0	30.1479	30.1479	5	4	3	0	2	2	1		4	5	1	3.6		4	4	0	0	0	0	1	0	0	0	1	2	0	0	0
211	60-69	13	3	0	20	0	0.71	1	0	8.97534	8.97534	6	3	3	37	2	2	1	9	15	4	1	3		4	3	0	0	0	0	1	0	0	0	1	2	1	2	0
212	60-69	8.5	3	4	5	0	0.34	1	0	41.8192	41.8192	5	4	3	0	2	2	1		7	5	1			4	3	0	0	0	0	0	0	0	0	0	1	2	0	0
213	60-69	12.4	3	0	17	0	0.3	1	0	55.1014	55.1014	5	3	3	0	2	2	1	6	6	4	1	8		3	4	0	0	0	0	0	0	0	0	0	1	2	0	0
214		4.76	2			0	0.55	1	0	2.10411	2.10411
215	70-79	7.75	3	0	19	0	0.247	1	0	1.38082	1.38082	5	4	3	0	2	2	1	7	6	5	1	6		5	4	1	0	0	0	0	0	0	0	1	2	2	0	0
216	60-69	11.72	2			0	0.21	1	0	26.926	26.926	7	3	4	0	2	1	1	7	7	4	1	4		4	4	0	0	0	0	0	0	0	0	0	1	0	0	0
217	50-59	13	2	0	24	0	0.37	1	0	20.2192	20.2192	0	3	3	0	2	2	1	7	7	3	1	2.5		3	4	1	0	0	0	0	0	0	0	1	2	2	0	0
218		15.9	2			0	0.25	1	0	33.8301	33.8301
219	70-79	5	1	0	11	0	0.46	1	0	26.1699	26.1699	3	3	3	37	2	2	1	7	5	3	1		16	3	3	1	0	0	0	0	0	0	0	1	2	0	0	0
220	60-69	6.22	1			0	0.02	0	0	176.844	176.844	3	3	3	0	2	0	0	4	4	2	0			3	2	0	0	0	0	0	0	0	0	0	1	0	0	0
221	60-69	13.57	2			0	0.12	0	0	156.888	156.888	3	3	3	0	2	0	1		5	1	0			3	3	0	0	0	0	0	0	0	0	0	1	0	0	0
222	50-59		2	0	20	0	0.02	0	0	157.71	157.71	0	0	0	0	2	0	1			3	0			4	3	0	1	0	1	0	0	0	0	1	2	0	0	0
223	70-79	4.2	1	0	23	0	0.002	0	0	150.049	150.049	0	3	3	0	2	0	1			3	0			3	3	0	1	0	0	0	0	0	0	1	2	0	0	0
224	60-69	6.2	1			0	0.02	0	0	148.504	148.504	3	3	3	0	2	0	1			1	0			3	4	0	0	0	0	0	0	0	0	0	1	0	0	0
225	50-59	5.81	2	0	25	0	0.01	0	0	157.841	157.841	4	3	3	0	2	0	1	6	5	3	0			3	3	0	0	0	0	0	0	0	0	0	1	0	0	0
226	50-59	4.13	1			0	0.07	0	0	153.436	153.436	3	3	3	0	2	0	1			3	0	0.7		3	3	0	0	0	0	0	0	0	0	0	1	0	0	0
227	60-69	5.2	3			0	0.12	0	0	140.252	140.252	6	3	3	0	2	0	1		4	5	0			3	4	0	0	0	0	0	1	0	0	1	2	0	0	0
228	60-69	6.1	1			0	0.02	0	0	138.674	138.674	3	3	3	0	2	0	1		3	4	3			3	4	0	0	1	0	0	0	0	0	1	2	2	0	0
229	70-79	9.94	1			0	0.07	0	0	145.907	145.907	3	3	3	0	2	0	1		6	3	0			4	4	0	0	0	1	0	0	0	0	1	2	0	0	0
230	60-69	3.8	1			0	0.02	0	0	141.304	141.304	3	3	3	0	2	0	1		7	1	0	1.1		4	3	0	0	0	0	0	0	0	0	0	1	0	0	0
231	60-69	6	1			0	0.02	0	0	144.263	144.263	3	0	0	0	2	1	1		5	3	0	1.6		3	3	0	0	0	0	0	0	0	0	0	1	0	0	0
232	60-69	6.16	1			0	0.008	0	0	148.011	148.011	0	3	3	0	2	0	1			3	3			3	3	0	0	0	0	0	0	0	0	0	1	0	0	0
233	60-69	11.5	2			0	0.02	0	0	150.575	150.575	0	0	0	0	2	0	1			4	0	15		3	4	1	0	0	0	0	0	0	0	1	2	2	0	0
234	70-79	8.67	2			0	0.01	0	0	152.581	152.581	4	3	3	0	2	0	1	4	5	4	0	4.5		3	4	0	0	1	0	0	0	0	0	1	2	0	0	0
235	60-69	3	3	5	15	0	0.04	0	0	147.584	147.584	5	3	3	0	2	0	1		15	4	0	1.8		3	3	0	0	1	0	0	0	0	0	1	2	0	0	0
236	50-59	5.3	1			0	0.15	0	0	131.441	131.441	3	3	3	0	2	0	1		12	4	0	3.15		3	4	0	0	0	1	0	0	0	0	1	2	2	0	0
237	60-69	20.5	3			0	0.02	0	0	142.389	142.389	7	3	3	0	2	0	1	3	5	5	0	6		4	3	0	0	0	1	0	0	0	0	1	2	2	2	0
238	60-69	10.5	2			0	0.039	0	0	136.077	136.077	3	3	3	0	2	0	0		5	3	0	3.5		3	3	1	0	1	0	0	0	0	0	1	2	0	0	0
239	60-69	21.08	3	0	25	0	0.008	0	0	144.986	144.986	3	3	3	0	2	0	1	5	4	3	0	3.8		3	3	0	0	0	0	0	0	0	0	0	1	0	0	0
240	60-69	4.67	1			0	0.08	0	0	130.093	130.093	3	3	2	0	2	2	1	3	5	3	1	0.38	10	3	3	0	0	0	0	0	0	0	0	0	1	0	0	0
241	50-59	7.08	1			0	0.1	0	0	139.858	139.858	3	3	3	0	2	2	1	5	5	4	1	2.76	30	3	4	0	0	0	0	0	0	0	0	0	1	0	0	0
242	50-59	6.6	1	0		0	0.01	0	0	135.945	135.945	3	3	2	0	2	2	1	5	5	3	1	1.68	35	3	3	0	0	0	0	0	0	0	0	0	1	0	0	0
243	50-59	4.16	1			0	0.02	0	0	134.827	134.827	3	3	3	0	0	0	1			4	0	0.6		3	3	1	0	0	0	0	0	0	0	1	2	0	0	0
244	60-69	0.63	2		20	0	0.07	0	0	133.249	133.249	4	2	3	0	2	0	1	5	5	1	0		6	3	2	0	0	0	0	0	0	0	0	0	1	0	0	0
245	60-69	4.67	3	0	25	0	0.01	0	0	132.329	132.329	5	3	3	0	2	2	1	4	4	3	1	2.4	30	3	3	0	0	0	0	0	0	0	0	0	1	0	0	0
246	50-59	5.01	2			0	0.04	0	0	127.397	127.397	4	3	3	0	2	0	1	5	4	3	3	14		3	3	0	0	0	0	0	0	0	0	0	1	0	0	0
247	60-69	11.4	3	0	24	0	0.02	0	0	129.764	129.764	5	3	3	0	2	2	1	5	4	3	3	2.5		3	3	0	0	0	0	0	0	0	0	0	1	0	0	0
248	60-69	7.09	1			0	0.01	0	0	139.595	139.595	3	3	3	0	2	0	1		4	4	0	3.2		3	3	0	0	0	0	0	0	0	0	0	1	0	0	0
249	50-59	4.53	1	0	22	0	0.03	0	0	130.948	130.948	3	3	3	0	2	2	1	5	4	3	1	3	22	3	3	1	0	0	0	0	0	0	0	1	2	0	0	0
250	60-69	4.76	1	0	25	0	0.01	0	0	138.773	138.773	3	3	3	0	2	2	1	10	5	3	1	0.75		3	3	0	1	0	0	0	0	0	0	1	2	2	0	0
251	60-69	4.7	2			0	0	0	0	130.192	130.192	3	3	4	0	2	2	1			3	1	1.9	20	3	4	0	0	0	0	0	0	0	0	0	1	0	0	0
252	50-59	6.5	3		14	0	0.008	0	0	134.433	134.433	5	3	3	0	2	2	1	6	5	3	1	15		4	5	1	0	0	0	0	1	0	0	1	3	2	0	0
253	50-59	4.6	1			0	0.01	0	0	128.285	128.285	3	3	3	0	2	2	1	6	5	3	1	1.6	15	3	3	0	0	0	0	0	0	0	0	0	1	0	0	0
254	50-59	6.59	1			0	0.04	0	0	120.033	120.033	3	3	3	0	2	2	1		7	3	1	1.4		3	3	0	0	0	0	0	0	0	0	0	1	0	0	0
255	50-59		2			0	0.02	0	0	129.041	129.041	4	3	4	0	2	2	1		5	3	1	0.68		3	3	0	0	0	0	0	0	0	0	0	1	0	0	0
256	50-59	5	1	0	25	0	0	0	0	153.929	153.929	3	3	3	25	2	0	1	8	5	1	1	0	4	3	3	0	0	0	0	0	0	0	0	0	1	0	0	0
257	70-79	5.26	1	0	24	0	0.03	0	0	128.712	128.712	3	3	3	0	2	2	1	6	5	3	1	0.9		3	3	0	0	0	0	0	0	0	0	0	1	0	0	0
258	50-59	3	3	0	25	0	0.03	0	0	151.89	151.89	5	4	3	25	2	0	1	7	5	2	3	0	12	4	3	0	0	0	0	0	0	0	0	0	1	0	0	0
259	60-69	4	2	0	25	0	0.01	0	0	151.463	151.463	3	3	4	37	2	0	1	7	5	3	3	0	10	3	3	0	0	0	0	0	0	0	0	0	1	0	0	0
260	60-69	9	3	0	20	0	0.05	0	0	151.266	151.266	6	3	4	30	2	0	1	8	6	3	3	15	30	4	3	0	0	0	0	0	0	0	0	0	1	0	0	0
261	50-59	4	1	0	20	0	0.01	0	0	150.312	150.312	3	3	3	15	2	0	1	6	4	2	3	2	15	3	3	0	0	0	0	0	0	0	0	0	1	0	0	0
262	60-69	2.69	2	0	24	0	0.01	0	0	132.132	132.132	4	3	3	0	2	2	1	5	4	4	1	5	25	3	3	0	0	0	0	0	0	0	0	0	1	0	0	0
263	60-69	6.9	1	0	25	0	0.01	0	0	127.562	127.562	3	3	3	0	2	2	1	6	5	4	0	0.58	20	3	3	0	0	1	0	0	0	0	0	1	2	0	0	0
264	60-69	4	1	0	16	0	0.02	0	0	149.786	149.786	3	3	3	16	2	0	1	7	5	3	1	0		3	3	0	0	1	0	0	0	0	0	1	2	0	0	0
265	50-59	4	1	4	25	0	0.12	0	0	136.997	136.997	3	3	3	0	2	0	1	6	5	3	0	15.75	45	3	4	0	0	0	0	0	1	0	0	1	2	0	0	0
266	50-59	4.64	1	3	24	0	0.014	0	0	123.912	123.912	3	3	3	0	2	0	1	5	4	4	3	0.29	12	4	3	0	0	0	0	0	0	0	0	0	1	0	0	0
267	50-59	5.79	1	0	25	0	0.01	0	0	133.512	133.512	3	3	3	0	2	0	1	5	5	3	1	0.7	10	3	3	0	0	0	0	0	0	0	0	0	1	0	0	0
268	60-69	5	2	0	18	0	0	0	0	149.096	149.096	4	3	4	20	2	0	1	8	6	3	3	1	22	3	4	1	0	0	0	0	0	0	0	1	2	0	0	0
269	70-79	7	2	0	15	0	0.06	0	0	145.414	145.414	4	3	3	50	2	0	2	7	21	3	3	0	8	3	3	0	0	0	0	0	0	0	0	0	1	0	0	0
270	60-69	31	3	0	10	0	0.008	0	0	143.803	143.803	4	3	3	70	2	0	1	7	5	3	3	8	40	3	3	0	0	0	0	0	0	0	0	0	1	0	0	0
271	50-59	4	2	0	20	0	0.04	0	0	142.422	142.422	4	3	3	20	2	0	2	12	11	3	3	2	20	3	4	0	0	0	0	0	0	0	0	0	1	0	0	0
272	50-59	14	2	0	20	0	0.088	0	0	140.877	140.877	4	3	3	0	2	0	1			3	0		20	3	3	0	0	0	0	0	0	0	0	0	1	0	0	0
273	50-59	6	2	0	20	0	0.016	0	0	139.167	139.167	4	3	3	22	2	0	1	8	6	3	1	2	15	3	4	0	0	0	0	0	0	0	0	0	1	0	0	0
274	60-69	6	1	0	24	0	0.02	0	0	138.181	138.181	3	3	3	70	2	2	1	7	5	3	1	11	25	3	3	0	0	0	0	0	0	0	0	0	1	0	0	0
275	60-69	4	2	0	16	0	0.02	0	0	138.115	138.115	4	3	3	28	2	0	1	7	5	3	3	0	12	3	3	0	0	0	0	0	0	0	0	0	1	0	0	0
276	50-59	7.89	1			0	0.008	0	0	123.025	123.025	3	3	3	0	2	0	1	9		3	0	1.2		3	3	0	0	0	0	0	0	0	0	0	1	0	0	0
277	60-69	6	1	0	25	0	0.008	0	0	138.016	138.016	3	3	3	23	2	0	1	6	16	3	3		17	3	3	0	0	0	0	0	0	0	0	0	1	0	0	0
278	60-69	6	1	0	20	0	0.02	0	0	137.589	137.589	3	3	3	14	2	1	1	7	5	1	1	0		3	3	0	0	0	0	0	0	0	0	0	1	0	0	0
279	60-69	7	2	0	20	0	0.01	0	0	136.471	136.471	4	3	3	35	2	2	1	7	5	3	1	3	3	3	3	0	0	0	0	0	0	0	0	0	1	0	0	0
280	60-69	4	1	0	21	0	0.01	0	0	127.693	127.693	3	3	3	0	2	2	1	6	5	3	1	0.12	10	3	3	0	0	0	0	0	0	0	0	0	1	0	0	0
281	60-69	4	1	1	25	0	0.02	0	0	122.005	122.005	3	3	3	0	2	2	1	6	5	3	1	0.5	15	3	3	0	0	0	1	0	0	0	0	1	2	0	0	0
282	50-59	4.05	1	0	17	0	0.02	0	0	126.805	126.805	3	3	3	0	2	2	0	5	4	1	1	0.3		3	3	0	0	0	0	0	0	0	0	0	1	0	0	0
283	60-69	6	2	0	16	0	0	0	0	135.353	135.353	4	3	4	30	2	2	1	6	4	1	1	0	15	3	3	0	0	0	0	0	0	0	0	0	1	0	0	0
284	60-69	3	1	0	20	0	0.02	0	0	131.145	131.145	3	3	3	13	2	2	1	7	5	3	1	2	24	3	3	0	0	0	0	0	0	0	0	0	1	0	0	0
285	50-59	16	2			0	0.03	0	0	132.427	132.427	3	4	3	0	2	1	1	6	5	3	1		20	3	4	1	0	0	0	0	0	0	0	1	2	0	0	0
286	70-79	6.4	3	0	22	0	0.02	0	0	130.751	130.751	5	4	4	0	2	2	1	4	4	3	1	0.5	14	4	5	0	0	0	0	0	0	0	0	0	1	0	0	0
287	60-69	5	2	0	14	0	0.008	0	0	128.153	128.153	4	3	3	12	2	1	1	7	15	1	1	0	7	3	3	0	0	0	0	0	0	0	0	0	1	0	0	0
288	60-69	3.75	1	0	19	0	0.02	0	0	130.29	130.29	3	3	3	0	2	0	1	10	16	3	3	0.2		3	3	0	0	0	0	0	0	0	0	0	1	0	0	0
289	60-69	7.89	1	0		0	0.01	0	0	124.274	124.274	3	3	3	0	2	1	1	6	5	3	1	1.63		3	4	0	0	0	0	0	0	0	0	0	1	0	0	0
290	70-79	6.6	2	0	14	0	0.02	0	0	125.951	125.951	1	4	3	25.6	2	1	0	5	4	4	1	1.1		4	3	0	0	0	0	0	0	0	0	0	1	0	0	0
291	60-69	1.27	3	0	23	0	0	0	0	119.408	119.408	6	3	3	0	2	2	1	6	6	3	1	0.37		3	3	0	0	0	0	0	0	0	0	0	1	0	0	0
292	70-79	4.84	2	0	19	0	0.02	0	0	113.425	113.425	4	3	3	35.5	2	2	0	5	7	1	1	0.9		3	3	1	0	0	0	0	0	0	0	1	2	0	0	0
293	60-69	6	2	0	20	0	0.01	0	0	126.97	126.97	4	6	0	30	2	2	1	7	5	3	1	0	3	3	3	0	0	0	0	0	0	0	0	0	1	0	0	0
294	70-79	4.16	3			0	0.008	0	0	129.238	129.238	5	3	3	0	2	2	1	4	4	2	1	1.35	15	3	3	0	0	0	0	0	0	0	0	0	1	0	0	0
295	50-59	1.8	3	0	25	0	0.01	0	0	124.077	124.077	5	3	3	24.9	2	2	1	6	6	3	1	1		5	3	0	0	0	0	0	0	0	0	0	1	0	0	0
296	50-59	123	3	1	19	0	0.04	0	0	104.252	104.252	3	5	6	10	2	2	1	7	7	4	1	2		4	3	0	0	0	0	1	0	0	0	1	2	2	1	1
297	50-59	4	2	0	25	0	0.01	0	0	124.504	124.504	4	3	4	30	2	2	1	8	6	3	1	0		3	4	0	0	0	0	0	0	0	0	0	1	0	0	0
298	50-59	6.03	1	0	25	0	0.01	0	0	112.636	112.636	3	3	3	0	2	2	1	5	4	3	1	0.06	6	3	4	0	0	0	0	0	0	0	0	0	1	0	0	0
299	50-59	7.36	3	0	20	0	0.012	0	0	125.227	125.227	5	3	3	0	2	2	1	8	8	3	1	0.71		3	4	0	0	0	0	0	0	0	0	0	1	0	0	0
300	50-59	5.16	1			0	0.05	0	0	122.203	122.203	3	3	3	0	2	2	1	5	4	3	1	1.3		3	3	0	0	0	0	0	0	0	0	0	1	0	0	0
301	60-69	6	1	0		0	0.02	0	0	114.279	114.279	3	3	3	50	2	2	1	5	4	3	1	0.6		3	4	0	0	0	0	0	0	0	0	0	1	0	0	0
302	60-69	10	3	0	25	0	0.07	0	0	119.868	119.868	5	3	3	0	2	2	1	3	6	2	0		25	3	3	0	0	0	0	0	0	0	0	0	1	0	0	0
303	70-79	9.4	3	5	16	0	0.02	0	0	121.414	121.414	5	3	3	0	2	1	1	6	5	3	1	3.85	25	3	4	0	0	0	0	0	0	0	0	0	1	0	0	0
304	60-69	3	1	0	15	0	0.01	0	0	120.559	120.559	3	3	3	38	2	2	1	7	5	3	1	0	20	3	3	0	0	0	0	0	0	0	0	0	1	0	0	0
305	50-59	7	1	0	24	0	0.04	0	0	112.373	112.373	3	3	3	0	2	2	1	5	9	1	1	0.84	20	3	3	0	0	0	0	0	0	0	0	0	1	0	0	0
306	50-59	6.23	2	0	25	0	0.04	0	0	113.096	113.096	4	3	4	0	2	2	1	3	5	1	1		18	3	3	0	0	0	0	0	0	0	0	0	1	0	0	0
307	60-69	7.1	2	0	25	0	0.07	0	0	118.882	118.882	4	3	3	0	2	0	1	3	5	3	3		12	3	2	0	0	0	0	0	0	0	0	0	1	0	0	0
308	50-59	8.6	2			0	0.01	0	0	121.315	121.315	3	4	3	19.9	2	2	1	5	4	2	1	1.7		3	4	1	0	0	0	0	0	0	0	1	2	0	0	0
309	60-69	3.2	2	0	21	0	0.01	0	0	120.756	120.756	4	3	3	0	2	2	1	5	8	3	1	0.16	10	3	3	0	0	0	0	0	0	0	0	0	1	0	0	0
310	70-79	4	1	0	15	0	0.02	0	0	120.362	120.362	3	3	3	18	2	2	1	7	5	3	1	1	5	3	4	0	0	0	0	0	0	0	0	0	1	0	0	0
311	60-69	6.34	1	0	21	0	0.05	0	0	119.967	119.967	3	3	3	45	2	0	0	5	8	3	1	3.8		3	3	0	0	0	0	0	0	0	0	0	1	0	0	0
312	60-69	7.26	1	0	21	0	0.08	0	0	106.521	106.521	3	3	3	0	2	2	1	6	5	3	1	1.14		3	3	0	1	0	0	0	0	0	0	1	2	0	0	0
313	50-59	4.3	2	0	25	0	0.02	0	0	114.608	114.608	4	3	3	0	2	2	1	7	6	3	1	0.21	15	3	3	0	0	0	0	0	0	0	0	0	1	0	0	0
314	60-69	5.5	1	0	20	0	0.01	0	0	117.403	117.403	3	3	3	36	2	2	1	7	6	3	1	1.68	40	3	3	0	0	0	0	0	0	0	0	0	1	1	1	1
315	60-69	6.86	2	0	19	0	0.05	0	0	117.37	117.37	4	3	3	21	2	1	1	7	6	1	1	0.25	25	3	3	0	0	0	0	0	0	0	0	0	1	1	1	1
316	50-59	6.77	1	0	18	0	0	0	0	109.578	109.578	3	3	3	0	2	0	1	5	5	3	3	0.24	12	3	3	0	0	0	0	0	0	0	0	0	1	0	0	0
317	60-69	3	1	0	15	0	0	0	0	116.384	116.384	3	3	3	18	2	2	0	7	5	3	1	2	20	3	3	0	0	0	0	0	0	0	0	0	1	1	1	1
318	50-59	13.8	2	3	24	0	0.02	0	0	111.879	111.879	4	3	3	0	2	0	1	4	4	1	0	0.6	15	3	3	0	0	0	0	0	0	0	0	0	1	0	0	0
319	50-59	6	1	0	20	0	0.02	0	0	116.219	116.219	3	3	3	13	2	2	1	8	5	3	1	1.02	16	3	3	0	0	0	0	0	0	0	0	0	1	0	0	0
320	60-69	3.51	3	2	20	0	0.01	0	0	103.233	103.233	5	3	3	0	2	0	1		4	3	0	0.12		3	3	0	0	0	0	0	0	0	0	0	1	0	0	0
321	50-59	10.63	2	0	13	0	0.03	0	0	120.592	120.592	3	2	3	22	2	0	1	6	5	1	0	0.37		3	3	0	0	0	0	0	0	0	0	0	1	0	0	0
322	40-49	4.17	3		25	0	0.01	0	0	116.186	116.186	5	3	3	9	2	2	1	7	6	2	1	0.29		3	3	0	0	0	0	0	0	0	0	0	1	1	1	1
323	70-79	7	1	0	15	0	0.02	0	0	115.627	115.627	3	3	3	58	2	0	1	8	6	3	3	0	2	3	2	0	0	0	0	0	0	0	0	0	1	0	0	0
324	60-69	3.98	3	0	21	0	0.11	0	0	107.375	107.375	5	3	3	0	2	0	1	5	5	3	0	1.25		3	4	0	0	0	0	0	0	0	0	0	1	0	0	0
325	60-69	5.16	2		22	0	0.06	0	0	113.458	113.458	4	3	3	37	2	2	1	5	8	3	1	0.08		3	3	0	0	0	0	0	0	0	0	0	1	1	1	1
326	50-59	7	3	0	20	0	0.01	0	0	112.471	112.471	6	3	0	22	2	2	1	6	5	3	1	1	12	3	3	0	0	0	0	0	0	0	0	0	1	0	0	0
327	60-69	6.37	2	3	23	0	0.01	0	0	105.896	105.896	3	4	3	53.6	2	2	1	6	6	3	1	1.51		3	4	0	0	0	0	0	0	0	0	0	1	0	0	0
328	50-59	5	3	0	20	0	0.01	0	0	111.715	111.715	5	3	4	20	2	0	1	7	5	2	1	0	0	3	4	0	0	0	0	0	0	0	0	0	1	0	0	0
329	60-69	5.04	1	0	21	0	0.03	0	0	100.964	100.964	0	3	3	42.6	2	2	1	4	4	3	1	0.5		3	3	0	0	0	0	0	0	0	0	0	1	0	0	0
330	60-69	4	1	0	20	0	0.01	0	0	111.123	111.123	3	3	3	35	2	2	1	7	5	3	1	2	14	3	3	0	0	0	0	0	0	0	0	0	1	0	0	0
331	70-79	11.2	3			0	0.04	0	0	115.068	115.068	5	3	4	0	2	0	0	7	7	4	0	3.6	40	4	3	1	0	0	0	0	0	0	0	1	2	2	0	0
332	50-59	3.97	1	0	23	0	0.14	0	0	111.781	111.781	3	3	2	35.4	2	0	1	5	4	3	1	6		3	3	0	0	1	0	0	0	0	0	1	2	0	0	0
333	70-79	3.85	3	1	16	0	0.02	0	0	104.811	104.811	5	3	3	0	1	0	1	7	7	3	0	0.95		3	3	0	0	0	0	0	0	0	0	0	1	0	0	0
334	60-69	9.73	1	0	22	0	0.02	0	0	110.17	110.17	3	3	3	63	2	0	1	4	8	3	1	2	10	3	3	1	0	0	0	0	0	0	0	1	2	0	0	0
335	60-69	5.59	3	0	19	0	0.01	0	0	108.625	108.625	6	3	3	60	2	2	1	7	6	3	1	0.062		3	3	0	0	0	0	0	0	0	0	0	1	1	1	1
336	50-59	6.03	1	0	21	0	0.052	0	0	99.9123	99.9123	3	3	3	0	2	0	1	5	9	3	3			3	4	0	0	0	0	0	0	0	0	0	1	0	0	0
337	50-59	5.71	1	0	25	0	0	0	0	108.362	108.362	3	3	3	0	2	0	1			3	0	0.61		3	3	0	0	0	0	0	0	0	0	0	1	0	0	0
338	50-59	4.4	2	0		0	0.08	0	0	115.036	115.036	4	3	3	35.4	2	2	1			3	1	0.84		3	3	0	0	1	0	0	0	0	0	1	2	0	0	0
339	60-69	6	2	0	17	0	0.02	0	0	107.474	107.474	4	3	3	16	2	1	1	8	6	3	0	1		3	3	0	0	0	0	0	0	0	0	0	1	0	0	0
340	60-69	9.47	3	0	25	0	0.06	0	0	101.951	101.951	5	3	5	38	2	2	1	7	7	3	1	11		4	5	0	0	0	0	0	0	0	0	0	1	0	0	0
341	60-69	5.59	2	4	20	0	0.02	0	0	111.222	111.222	4	3	3	37	2	2	1			3	1	0.98		3	4	1	0	0	0	0	0	0	0	1	2	0	0	0
342	70-79	7.7	3	0	19	0	0.01	0	0	104.055	104.055	5	3	3	0	2	0	1			3	0	2.1		3	4	0	0	0	0	0	0	0	0	0	1	0	0	0
343	50-59	2.6	3	0	25	0	0.02	0	0	105.173	105.173	5	3	4	0	2	2	1	5	4	3	1			3	4	0	0	0	0	0	0	0	0	0	1	0	0	0
344	60-69	8.97	3			0	0.09	0	0	103.759	103.759	6	4	3	23	2	2	1	6	5	4	1	3.3		4	3	0	0	0	0	0	0	0	0	0	1	0	0	0
345	70-79	6.36	2			0	0.01	0	0	112.077	112.077	0	3	4	26.9	2	2	1	5	4	3	1			3	3	0	0	0	0	0	0	0	0	0	1	0	0	0
346	40-49	5.18	2	0	19	0	0.05	0	0	107.112	107.112	4	3	4	43.6	2	0	0	5	5	0	0					0	0	0	0	0	0	0	0	0	1	0	0	0
347	50-59	2.08	2	0	23	0	0	0	0	104.055	104.055	4	3	3	10	2	1	1	8	5	3	1	2.5	25	3	3	0	0	0	0	0	0	0	0	0	1	0	0	0
348	60-69	4.81	1			0	0.02	0	0	94.9808	94.9808	3	3	3	14	2	2	1	6	5	4	1	0.5		4	3	0	0	0	0	0	0	0	0	0	1	0	0	0
349	60-69	5.98	2	0	21	0	0.01	0	0	103.825	103.825	4	3	3	37	2	0	1	7	6	3	0	0.48		3	3	1	0	0	0	0	0	0	0	1	2	0	0	0
350	60-69	5.25	1	0		0	0.07	0	0	111.189	111.189	0	3	3	0	2	1	1	6	6	1	1	0.022		3	3	0	0	0	0	0	0	0	0	0	1	0	0	0
351	60-69	6.63	1		21	0		0	0	97.8082	97.8082	3	3	3	42	2	2	1	9	6	3	0	1.13		3	3	0	0	0	0	0	0	0	0	0	1	0	0	0
352	60-69	9.38	3	0	23	0	0.05	0	0	105.008	105.008	6	4	3	59.4	2	2	1	5	5	3	0	1.85		3	4	0	0	0	0	0	0	0	0	0	1	0	0	0
353	60-69	4.57	3	0	24	0	0.01	0	0	108.164	108.164	5	0	0	0	2	0	1	7	7	3	0	0.7		3	4	1	0	0	0	0	0	0	0	1	2	0	0	0
354	50-59	8.04	1	0	17	0	0.02	0	0	109.742	109.742	3	3	3	0	2	2	1	6	6	3	1	0.38		3	3	0	0	0	0	0	0	0	0	0	1	0	0	0
355	50-59	12.2	3			0	0.008	0	0	96.9205	96.9205	5	0	0	0	2	1	1	7	7	3	1	3.77		3	4	0	0	0	0	0	0	0	0	0	1	0	0	0
356	60-69	5.4	1	0	20	0	0.02	0	0	102.411	102.411	3	3	3	22	2	2	1	9	6	3	1	1.18		3	4	0	0	0	0	0	0	0	0	0	1	0	0	0
357	60-69	3.2	2			0	0.01	0	0	99.3863	99.3863	4	3	2	0	2	1	1	7	6	3	1	2.16		4	3	0	0	0	0	0	0	0	0	0	1	0	0	0
358	70-79	1.83	3		8	0	0.02	0	0	100.866	100.866	5	3	3	0	2	1	1	5	4	3	1	3.6		3	3	0	0	0	0	0	0	0	0	0	1	0	0	0
359	60-69	4.1	2	0	21	0	0.02	0	0	93.8301	93.8301	3	3	4	0	2	0	1	7	6	3	0	1.7		3	3	0	0	0	0	0	0	0	0	0	1	0	0	0
360	50-59	3	2	0	13	0	0	0	0	99.8466	99.8466	4	3	3	22	2	0	1	9	5	3	1	1	12	3	3	0	0	0	0	0	0	0	0	0	1	0	0	0
361	70-79	5.5	3	0		0	0.16	0	0	99.5507	99.5507	6	3	3	36	2	2	1	7	6	3	1	1.3		3	3	0	0	0	0	0	0	0	0	0	1	1	1	1
362	50-59	7.91	1	0	16	0	0.011	0	0	93.3699	93.3699	3	3	3	70.2	2	1	1	6	5	3	1	0.42		3	3	0	0	0	0	0	0	0	0	0	1	0	0	0
363	50-59	4	3	0	21	0	0.05	0	0	99.4192	99.4192	5	3	3	20	2	2	1	7	5	3	1	2	25	3	4	0	0	0	0	0	0	0	0	0	1	0	0	0
364	60-69	3	3	0		0	0.05	0	0	98.5315	98.5315	6	4	3	30	2	2	1	8	5	4	1	8	20	4	3	0	0	0	0	0	0	0	0	0	1	0	0	0
365	60-69	10.7	3	0	25	0	0.195	0	0	99.8795	99.8795	5	3	3	58	2	0	2		6	3	1	1.5		3	3	0	0	0	0	0	0	0	0	0	1	0	0	0
366	50-59	6.32	1	0	23	0	0.01	0	0	105.403	105.403	3	3	3	0	2	1	1	5	5	5	1	3.4		4	3	0	0	0	1	0	0	0	0	1	2	2	0	0
367	50-59	6.95	1	0	21	0	0.01	0	0	102.082	102.082	3	3	3	60	2	1	1	5	4	1	3			3	3	0	0	0	0	0	0	0	0	0	1	0	0	0
368	60-69	4.06	3	0	24	0	0.042	0	0	97.9068	97.9068	6	3	3	20	2	0	1	7	6	3	1	1.7	60	3	3	0	0	0	0	0	0	0	0	0	1	1	1	1
369	60-69	3.32	1	0	21	0	0	0	0	87.4849	87.4849	3	3	3	45	2	2	1	6	5	3	1	0.88		3	4	0	0	0	0	0	0	0	0	0	1	0	0	0
370	50-59	4.03	1	4	24	0	0.05	0	0	92.2849	92.2849	3	3	3	43	2	2	1	3	5	3	1	0.625		3	4	0	0	0	0	0	0	0	0	0	1	0	0	0
371	60-69	12	3	0	25	0	0.16	0	0	95.7699	95.7699	6	3	3	32	2	2	1	7	5	3	1	5	35	3	4	0	0	0	0	0	0	0	0	0	1	0	0	0
372	60-69	10.9	2	0		0	0.1	0	0	84.3616	84.3616	3	3	4	90	2	2	1			1	1	0.13		3	3	0	0	0	0	0	0	0	0	0	1	0	0	0
373	50-59	5.4	1	0	25	0	0.02	0	0	101.688	101.688	3	3	3	0	2	2	1	5	5	5	1	3.32		3	4	0	0	0	0	0	0	0	0	0	1	0	0	0
374	60-69	5.9	3			0	0.01	0	0	94.8164	94.8164	5	3	4	57	2	0	1	6	6	3	0	1.96		3	4	0	0	0	0	0	0	0	0	0	1	0	0	0
375	50-59	3.6	1	0	25	0	0.05	0	0	91.9562	91.9562	3	3	3	10	2	0	1	6	6	3	0	0		3	3	0	0	0	0	0	0	0	0	0	1	0	0	0
376	60-69	13	2	0	21	0	0.01	0	0	91.5616	91.5616	3	3	3	100	2	2	1	10	7	3	1	0	8	3	3	0	0	0	0	0	0	0	0	0	1	0	0	0
377	60-69	8.17	1	0	25	0	0.02	0	0	90.1808	90.1808	3	3	3	24	2	1	1			3	1	4.5		3	3	0	0	0	0	0	0	0	0	0	1	0	0	0
378	50-59	12.8	2	0	17	0	0.1	0	0	90.9699	90.9699	0	3	3	0	2	0	1	7	7	3	0	1.6		3	3	1	0	0	0	0	0	0	0	1	2	0	0	0
379	60-69	5.91	2	0	24	0	0.13	0	0	98.7945	98.7945	3	3	4	40	2	1	1	5	8	3	1	2		3	4	1	0	0	0	0	0	0	0	1	2	0	0	0
380	60-69	6.16	1	0	25	0	0.02	0	0	100.208	100.208	3	3	3	36.5	2	0	1	4	7	3	0	0.7		3	3	0	0	0	0	0	0	0	0	0	1	0	0	0
381	60-69	2.63	1	0	23	0	0.18	0	0	90.0164	90.0164	0	3	3	0	1	0	1	7	7	1	0			3	3	0	0	0	0	0	0	0	0	0	1	0	0	0
382	50-59	7.44	1			0	0.02	0	0	100.11	100.11	3	3	3	40	2	1	2	4	7	3	0	0.96		3	3	0	0	0	0	0	0	0	0	0	1	0	0	0
383	50-59	8	2	0	25	0	0.02	0	0	89.7534	89.7534	4	4	4	22	2	0	1	7	5	3	1	2		3	4	0	0	0	0	0	0	0	0	0	1	0	0	0
384	60-69	4	3	0	20	0	0.01	0	0	88.8658	88.8658	5	3	3	42	2	1	1	7	5	3	1	0	10	3	3	0	0	0	0	0	0	0	0	0	1	0	0	0
385	60-69	5.13	2	5	23	0	0.02	0	0	93.2384	93.2384	4	3	3	45	2	0	1			3	0	10.8		3	4	1	0	0	0	0	0	0	0	1	2	2	0	0
386	60-69	5	3	0	20	0	0.05	0	0	88.1425	88.1425	6	4	4	35	2	2	1	7	5	4	1	4	15	3	4	0	0	0	0	0	0	1	0	1	2	0	0	0
387	50-59	7.55	2			0	0.02	0	0	94.8822	94.8822	4	3	3	30	2	2	1			3	1	2.8		3	4	1	0	0	0	0	0	0	0	1	2	0	0	0
388	50-59	6	3	0		0	0.03	0	0	87.3205	87.3205	6	3	5	22	2	2	1	7	5	5	1	3	40	4	5	0	0	0	0	0	0	0	0	0	1	0	0	0
389	50-59	10.02	2	0	25	0	0.02	0	0	92.2192	92.2192	0	3	3	61.2	2	1	1	6	5	3	1	2.36		3	4	0	0	0	0	0	0	0	0	0	1	0	0	0
390	60-69	8	2	0	20	0	0.02	0	0	85.3151	85.3151	4	3	3	50	2	1	2	7	5	3	1	0		3	4	0	0	0	0	0	0	0	0	0	1	0	0	0
391	70-79	5.12	2	0	22	0	0.01	0	0	82.0932	82.0932	3	3	4	33.3	2	0	1			3	3	1		3	4	0	0	0	0	0	0	0	0	0	1	0	0	0
392	50-59	4.19	2	12	25	0	0.02	0	0	83.5397	83.5397	4	3	3	87	2	1	1	6	6	3	1	3.4		3	4	0	0	0	0	0	0	0	0	0	1	0	0	0
393	50-59	9.6	3		25	0	0.06	0	0	95.1123	95.1123	5	3	3	32	2	1	1	6	6	3	1	1.45		3	4	0	0	0	0	0	0	0	0	0	1	0	0	0
394	60-69	8.37	1	5	23	0	0.01	0	0	81.4027	81.4027	3	3	3	35	2	2	1		6	3	1	0.3		3	4	0	0	0	0	0	0	0	0	0	1	0	0	0
395	60-69	5.3	1	0	3	0	0.02	0	0	90.6082	90.6082	3	3	3	0	2	2	1	6	6	4	1	9		3	3	0	0	0	0	0	0	0	0	0	1	0	0	0
396	50-59	6	1	0	25	0	0.01	0	0	82.7178	82.7178	3	3	3	15	2	0	1	7	5	3	1	2	25	3	4	0	0	0	0	0	0	0	0	0	1	0	0	0
397	60-69	5	3	0	25	0	0.1	0	0	81.5014	81.5014	6	3	4	30	2	2	1	8	5	4	1	4	42	3	4	0	0	0	0	1	0	0	0	1	2	0	0	0
398	60-69	3.57	1	5	24	0	0.07	0	0	82.1589	82.1589	0	3	3	0	2	2	1	8	8	3	1	2.5		3	3	0	0	0	0	0	0	0	0	0	1	0	0	0
399	70-79	5.68	3	4	12	0	0.008	0	0	89.9836	89.9836	5	4	3	0	1	0	1	8	8	4	1	1.1		4	3	0	0	0	0	0	0	0	0	0	1	0	0	0
400	60-69		2		24	0	0	0	0	76.6356	76.6356	0	3	4	0	2	2	1	6	6	3	1	0.7		3	4	0	0	0	0	0	0	0	0	0	1	0	0	0
401	60-69	9	3	0	25	0	0	0	0	80.6795	80.6795	6	3	4	20	2	2	2	12	15	4	1	4	34	3	4	0	0	1	0	1	0	0	0	1	3	0	0	0
402	50-59	7.45	1	0	23	0	0.03	0	0	74.137	74.137	3	3	3	29	2	0	1		6	3	0	4.2		3	3	0	0	0	0	0	0	0	0	0	1	0	0	0
403	50-59	6.2	1	0	18	0	0.02	0	0	86.5315	86.5315	3	3	3	45.2	2	2	1		6	3	1	2.9		3	4	0	0	0	0	0	0	0	0	0	1	0	0	0
404	60-69	6.43	2			0	0.04	0	0	82.7178	82.7178	3	3	4	0	2	0	1			3	0	5.2		3	4	0	0	0	0	0	0	0	0	0	1	0	0	0
405	50-59	9.6	1	4	21	0	0.05	0	0	90.674	90.674	3	3	3	0	2	0	1	7	6	1	0			3	3	0	0	0	0	0	0	0	0	0	1	0	0	0
406	50-59		3	3	25	0	0	0	0	76.4384	76.4384	5	3	4	0	2	2	1	5	5	3	1			4	3	0	0	0	0	0	0	0	0	0	1	0	0	0
407	70-79	3.44	3	3	5	0	0.01	0	0	84.7562	84.7562	6	3	3	0	2	2	1	6	5	3	1	0.64		3	4	0	0	0	0	0	0	0	0	0	1	0	0	0
408	40-49	8.23	1	0	21	0	0.02	0	0	77.6219	77.6219	3	3	3	0	2	2	1	5	5	1	1	1.7		3	3	0	0	0	0	0	0	0	0	0	1	0	0	0
409	60-69	16	2	0	25	0	0.02	0	0	74.0055	74.0055	4	3	3	0	2	0	1	7	7	3	0	3.6		3	3	0	0	0	0	0	0	0	0	0	1	0	0	0
410	60-69	9.04	2	0	22	0	0.05	0	0	88.537	88.537	4	3	3	20	2	2	1	6	6	4	1	1.4		3	4	0	0	0	0	0	0	0	0	0	1	0	0	0
411	60-69	8.08	1	19	3	0	0.07	0	0	85.0849	85.0849	3	3	3	118	2	2	1	5	6	4	1	3.66		3	3	0	0	0	0	0	0	0	0	0	2	0	0	0
412	60-69	6	3			0	0.02	0	0	85.5781	85.5781	4	3	5	0	2	2	1	5	6	4	1	8.6		3	3	0	0	0	0	0	0	0	0	0	1	0	0	0
413	50-59	3.6	3	0	21	0	0.13	0	0	84.9863	84.9863	5	3	3	0	2	0	1	6	6	3	1	0.78		4	3	0	0	0	0	0	0	0	0	0	1	0	0	0
414	50-59	4.64	1	3	22	0	0.02	0	0	75.9781	75.9781	3	3	3	0	2	2	1	5	5	3	1	1.9				0	0	0	0	0	0	0	0	0	1	0	0	0
415	60-69	9.17	2	0	20	0	0.019	0	0	88.0438	88.0438	3	3	4	0	2	2	1			3	1	7.5		3	4	0	0	0	0	0	0	0	0	0	1	0	0	0
416	60-69	10	1		24	0	0.009	0	0	85.5123	85.5123	3	3	3	0	2	2	1			3	1	2.19		3	4	0	0	0	0	0	0	0	0	0	1	0	0	0
417	60-69	22	3	0	18	0	0.03	0	0	69.6	69.6	6	3	3	44	2	2	1	7	6	3	1	15	18	4	5	0	0	0	0	0	0	0	0	0	1	0	0	0
418	60-69	14	2	0	14	0	0.02	0	0	86.1041	86.1041	4	3	3	40	2	2	1	6	6	3	1	1.93		3	4	0	0	0	0	0	0	0	0	0	1	0	0	0
419	60-69	21.17	3	0	7	0	0.02	0	0	82.3562	82.3562	4	3	3	0	2	1	1	5	5	1	1		10	3	3	0	0	0	0	0	0	0	0	0	1	0	0	0
420	70-79	6.89	1	0	2	0	0.02	0	0	74.0384	74.0384	3	3	3	0	2	2	1	7	6	3	1	1.68		3	3	0	0	0	0	0	0	0	0	0	1	0	0	0
421	60-69	4.38	1	0	22	0	0.02	0	0	67.8575	67.8575	3	3	3	0	2	2	1	7	6	3	1	4.98		3	3	0	0	0	0	0	0	0	0	0	1	0	0	0
422	50-59	10	2	0	25	0	0.03	0	0	70.7507	70.7507	3	4	3	0	2	2	1	7	7	3	1			4	7	0	0	0	0	0	0	0	0	0	1	0	0	0
423	60-69	10.17	2			0	0.05	0	0	69.3041	69.3041	0	4	4	0	0	0	1			3	1	5.1		3	4	0	0	0	0	0	0	0	0	1	2	0	0	0
424	60-69	5.03	2	4	5	0	0.01	0	0	84	84	3	3	4	0	2	2	1		5	3	1	0.9		3	4	0	0	0	0	0	0	0	0	0	1	0	0	0
425	70-79	7.58	3			0	0.01	0	0	66.4438	66.4438	5	3	3	0	2	2	1	6	5	3	1	1		3	3	0	0	0	0	0	0	0	0	0	1	0	0	0
426	60-69	4.79	1			0	0.03	0	0	66.7068	66.7068	3	3	3	0	2	2	1	6	6	3	1	4.5		3	4	0	0	0	0	0	0	0	0	0	1	0	0	0
427	50-59	11.26	2			0	0.04	0	0	78.9699	78.9699	3	3	3	0	2	1	1		6	4	1	6		3	4	0	0	0	0	0	0	0	0	0	1	0	0	0
428	70-79	6	3	0	17	0	0.02	0	0	65.2274	65.2274	5	4	4	12	2	2	1	6	5	3	1	1	12	4	4	0	0	0	0	0	0	0	0	0	1	0	0	0
429	40-49	2.9	1	0	25	0	0.01	0	0	72.2959	72.2959	3	3	3	0	2	2	1	7	6	3	1			3	3	0	0	0	0	0	0	0	0	0	1	0	0	0
430	70-79	7.26	2	0		0	0.02	0	0	68.5151	68.5151	7	3	4	0	2	0	1	9	7	3	0	3.83		3	4	0	0	0	0	0	0	0	0	0	1	0	0	0
431	60-69	17.75	2		7	0	0.01	0	0	77.9507	77.9507	3	3	4	0	2	2	1	8	8	3	1	5.84		3	4	0	0	0	0	0	0	0	0	0	1	0	0	0
432	50-59	4.21	1	0	25	0	0.01	0	0	77.0301	77.0301	3	3	3	0	2	2	1	6	5	3	1	3.11		3	4	0	0	0	0	0	0	0	0	0	1	0	0	0
433	70-79	16	3	0	15	0	0.02	0	0	64.3726	64.3726	5	3	3	38	2	2	1	7	23	3	1		20	3	3	0	0	0	0	0	0	0	0	0	1	0	0	0
434	60-69	4.88	1	0	18	0	0.01	0	0	68.811	68.811	3	3	3	0	2	2	1	5	4	3	1	0.5		3	3	0	0	0	0	0	0	0	0	0	1	0	0	0
435	60-69	6.26	1	0	24	0	0	0	0	76.4384	76.4384	3	3	3	0	2	2	1	5	4	1	1	0.24		3	4	0	0	0	0	0	0	0	0	0	1	0	0	0
436	60-69	5.89	1	13	1	0	0.012	0	0	75.7808	75.7808	2	3	3	0	2	2	1	5	5	1	1	0.1		3	3	0	0	0	0	0	0	0	0	0	1	0	0	0
437	60-69	9.82	1	0	16	0	0.02	0	0	60.1644	60.1644	3	3	3	0	2	2	1	7	5	3	1	0.05		3	3	0	0	0	0	0	0	0	0	0	1	0	0	0
438	60-69	4.98	1			0	0.2	0	0	63.9123	63.9123	3	3	3	46	2	1	1	6	6	3	1	1.8		4	3	0	0	0	0	0	0	0	0	0	1	0	0	0
439	70-79	3.88	3		19	0	0.08	0	0	62.8274	62.8274	5	3	3	0	2	2	1	5	5	3	1	4.3	20	4	3	0	0	0	0	0	0	0	0	0	1	0	0	0
440	60-69	8.85	3			0	0.02	0	0	63.9781	63.9781	6	3	3	0	2	1	1	6	6	4	1	2.5		4	3	0	0	1	0	0	0	0	0	1	2	0	0	0
441	60-69	6.8	1			0	0.02	0	0	73.7425	73.7425	3	3	3	0	2	2	1	6	5	3	1			3	3	0	0	0	0	0	0	0	0	0	1	0	0	0
442	60-69	8.48	1	0	24	0	0.02	0	0	64.3726	64.3726	3	3	3	0	2	2	1	5	5	3	1	1.4		3	5	1	0	0	0	0	0	0	0	1	2	0	0	0
443	50-59	17.17	2			0	0.05	0	0	71.3753	71.3753	3	0	0	0	2	2	2	6	6	3	1	0.67		3	3	0	0	1	0	0	0	0	0	1	2	0	0	0
444	60-69	22.7	3	0	24	0	0.02	0	0	62.4329	62.4329	3	4	4	0	2	1	1	6	5	3	1	1.38		4	3	1	0	0	0	0	0	0	0	1	2	0	0	0
445	60-69	6.85	1	0	22	0	0.04	0	0	67.5288	67.5288	3	3	3	0	2	2	1	7	5	3	1	0.25		4	3	0	0	0	0	0	0	0	0	0	1	0	0	0
446	60-69	4.29	1	0	24	0	0.01	0	0	71.6055	71.6055	3	3	3	0	2	2	2	7	6	1	1	0.05		4	3	0	0	0	0	0	0	0	0	0	1	0	0	0
447	60-69	7	1	0	20	0	0.06	0	0	71.9671	71.9671	3	3	3	0	0	2	1	6	6	3	1	3.96		3	4	1	0	0	0	0	0	0	0	1	2	0	0	0
448	70-79	20	3	0	14	0	0.008	0	0	62.663	62.663	5	4	4	75	2	1	1	7	5	5	1	2		4	4	1	0	1	0	1	0	0	0	1	2	0	0	0
449	70-79	35	3			0	0.08	0	0	65.4247	65.4247	6	4	4	0	2	2	1	7	6	5	1	15.8		4	4	0	0	0	0	1	0	0	0	1	2	0	0	0
450	60-69	8	3	3	24	0	0.03	0	0	74.5644	74.5644	6	3	3	0	2	2	1	3	8	3	1	6		3	4	0	0	0	0	0	0	0	0	0	1	0	0	0
451	50-59	21	3	0	20	0	0.07	0	0	60.6904	60.6904	6	4	3	36	2	2	1	8	6	4	1	7	10	3	4	0	0	1	0	0	0	0	0	1	3	0	0	0
452	70-79	8	1	0	20	0	0.03	0	0	55.3973	55.3973	3	3	3	14	2	2	1	8	6	3	1	0	15	3	4	0	0	0	0	0	0	0	0	0	1	2	0	0
453	60-69	3.96	2	0	25	0	0.05	0	0	73.4137	73.4137	3	3	4	0	2	2	1	6	6	4	1	1.5		3	4	0	0	0	0	0	0	0	0	0	1	0	0	0
454	50-59	3	1	0	20	0	0.02	0	0	55.3644	55.3644	3	3	3	38	2	2	1	7	5	5	0	3	25	3	3	0	0	0	0	1	0	0	0	1	2	0	0	0
455	60-69	13.85	3	0	23	0	0.01	0	0	60.4603	60.4603	5	3	3	0	2	0	1	5	7	3	1			3	3	0	0	0	0	0	0	0	0	0	1	0	0	0
456	60-69	3.79	3	0	1	0	0.008	0	0	65.1945	65.1945	5	3	3	0	2	2	1	7	6	3	1	1.1		4	3	0	0	0	0	0	0	0	0	0	1	0	0	0
457	60-69	7.76	3	0	25	0	0.02	0	0	68.7452	68.7452	5	3	4	0	0	2	1	7	6	3	1	2.2		3	4	1	0	0	0	0	0	0	0	1	2	0	0	0
458	60-69	4.5	1	0	25	0	0.05	0	0	66.6411	66.6411	3	3	3	0	2	2	1	4	7	3	1	0.76		3	4	0	0	0	0	0	0	0	0	0	1	0	0	0
459	60-69	7.38	2	2	21	0	0.02	0	0	70.3233	70.3233	4	3	4	0	0	2	1	7	6	3	1	1.1		3	4	0	0	0	0	0	0	0	0	0	1	0	0	0
460	60-69	6.06	3	0	23	0	0	0	0	66.3123	66.3123	5	3	3	0	2	2	1	6	6	3	1	3.7		3	4	1	0	0	0	0	0	0	0	1	2	0	0	0
461	50-59	9.6	1	0	23	0	0.008	0	0	69.9945	69.9945	3	3	3	0	2	2	0			3	1	7.2		3	4	1	0	0	0	0	0	0	0	1	2	0	0	0
462	70-79	7.93	1	0		0	0.024	0	0	62.4658	62.4658	3	3	3	38	2	0	1	7	6	3	0			3	3	0	0	0	0	0	0	0	0	0	1	0	0	0
463	70-79	4.69	2	0	21	0	0.01	0	0	72.0329	72.0329	3	3	4	0	2	0	1	7	6	1	0			3	3	0	0	0	0	0	0	0	0	0	1	0	0	0
464	40-49	8.66	3		15	0	0.03	0	0	59.4411	59.4411	5	3	3	0	2	2	1			3	1	1.5		3	4	0	0	0	0	0	0	0	0	0	1	0	0	0
465	40-49	18.5	3	0	23	0	0	0	0	57.7973	57.7973	5	3	4	0	2	2	1	5	5	2	1	4.7		4	3	0	0	0	0	0	0	0	0	0	1	0	0	0
466	50-59	5.98	2	0	16	0	0.13	0	0	53.9507	53.9507	4	3	3	0	2	2	1	6	6	4	1	7.8		3	4	1	0	0	0	0	0	0	0	1	2	0	0	0
467	50-59	6.22	3	0	25	0	0	0	0	70.0932	70.0932	6	3	4	0	2	2	1	6	6	3	1	8		3	4	0	0	0	0	0	0	0	0	0	1	0	0	0
468	60-69	7.3	3	0	3	0	0.02	0	0	62.4	62.4	6	3	3	0	2	2	1	6	12	4	1	10		4	3	0	0	0	0	0	0	0	0	0	1	0	0	0
469	50-59	3.71	2	0	25	0	0.01	0	0	59.9342	59.9342	4	3	3	49	2	2	0			1	1			3	3	0	0	0	0	0	0	0	0	0	1	0	0	0
470	60-69	5.6	3	0	24	0	0.01	0	0	54.0493	54.0493	5	4	4	0	2	2	1	6	6	5	1	13.3		4	3	0	0	0	0	0	0	0	0	0	1	0	0	0
471	50-59	6.83	2	0	19	0	0.02	0	0	61.3479	61.3479	4	3	3	0	2	2	1	6	6	1	1	0.18		3	3	0	0	0	0	0	0	0	0	0	1	0	0	0
472	60-69	5.43	1	0	25	0	0.17	0	0	61.611	61.611	3	3	3	0	2	2	1	6	6	3	1	1		3	3	1	0	0	0	0	0	0	0	1	3	0	0	0
473	60-69	8	1	0	20	0	0.01	0	0	55.0356	55.0356	3	0	0	50	2	2	1	7	5	3	1	0	20	3	4	0	0	0	0	1	0	0	0	1	2	0	0	0
474	60-69	2.1	3	7	2	0	0.05	0	0	53.7863	53.7863	5	3	3	40	2	2	1	3	6	1	1	0.2		3	3	0	0	0	0	0	0	0	0	0	1	0	0	0
475	60-69	11.9	3	0	23	0	0.05	0	0	63.4849	63.4849	5	3	4	0	2	2	1	5	5	4	1	3.5		3	4	0	0	0	0	0	0	0	0	0	1	0	0	0
476	60-69	7.06	3	0	16	0	0.02	0	0	52.1425	52.1425	5	3	4	0	2	2	1			4	1			3	4	0	0	1	0	0	0	0	0	1	2	0	0	0
477	70-79	6.69	3			0	0.02	0	0	64.1096	64.1096	5	3	3	0	2	0	1	5	6	1	0	3.5		4	3	0	0	0	0	0	0	0	0	0	1	0	0	0
478	60-69	6	3	0	21	0	0.1	0	0	48.4603	48.4603	6	3	4	38	2	2	1	8	5	5	1	4	30	4	5	1	0	0	0	0	0	0	0	1	2	1	2	1
479	70-79	2.54	2	0	21	0	0.02	0	0	62.137	62.137	4	3	4	68	0	2	1	7	6	4	1			3	4	0	0	0	0	0	0	0	0	0	1	0	0	0
480	60-69	5	3	0	20	0	0	0	0	48.263	48.263	6	3	3	34	2	2	1	7	5	5	1	20		4	5	0	0	0	0	0	0	0	0	0	1	2	2	1
481	60-69	5.5	2			0	0.01	0	0	61.9726	61.9726	4	3	3	0	2	2	1	7	6	4	1	3.86		3	4	0	0	0	0	0	0	0	0	0	1	0	0	0
482	60-69	6	1		25	0	0.02	0	0	62.4	62.4	3	3	3	0	2	2	1	6	6	3	1	2.38		3	3	0	0	0	0	0	0	0	0	0	1	0	0	0
483	60-69	26.67	3			0	0.14	0	0	65.7863	65.7863	3	3	3	0	2	2	1			4	1	10		3	4	0	0	0	0	0	0	0	0	0	1	0	0	0
484	60-69	10.9	2			0	0.14	0	0	61.3479	61.3479	4	3	3	0	2	2	0	6	6	5	1			4	5	0	0	0	0	0	1	0	0	1	2	0	0	0
485	70-79	20.6	3		11	0	0	0	0	64.3726	64.3726	3	3	3	0	0	2	1	6	6	5	1			3	4	0	0	0	1	0	0	0	0	1	2	0	0	0
486	70-79	7	2	0	16	0	0.01	0	0	45.4356	45.4356	3	4	4	15	2	2	1	8	5	3	1	1	18	3	4	0	0	0	0	0	0	0	0	0	1	0	0	0
487	60-69	5.39	1			0	0.01	0	0	54.937	54.937	3	3	3	0	2	2	1	7	6	3	1	0.9		3	4	0	0	0	0	0	0	0	0	0	1	0	0	0
488	60-69	9.2	2	0	5	0	0	0	0	50.5973	50.5973	3	4	3	0	2	2	1	6	6	4	1			4	3	0	0	1	0	0	0	0	0	1	2	0	0	0
489	60-69	6.22	3			0	0.03	0	0	64.8658	64.8658	5	3	4	0	2	1	1	7	6	1	1			3	4	0	0	0	0	0	0	0	0	0	1	0	0	0
490	60-69	5	3	0		0	0.04	0	0	44.3836	44.3836	5	3	3	29	2	2	1	8	5	3	1	0		3	3	0	0	0	0	0	0	0	0	0	1	0	0	0
491	60-69	4.87	3	0	22	0	0.01	0	0	49.7096	49.7096	5	3	3	64	2	0	1	3	4	3	1	4.86		3	4	0	0	0	0	0	0	0	0	0	1	0	0	0
492	60-69	4.38	1	4	19	0	0.05	0	0	55.1014	55.1014	3	3	3	0	2	1	1	3	8	3	1	1.89		3	3	0	0	0	0	0	0	0	0	0	1	0	0	0
493	60-69	22.98	3	0	19	0	0.01	0	0	61.0192	61.0192	3	3	4	0	2	2	1	7	6	3	1	2.5		4	3	0	1	0	0	0	0	0	0	1	2	2	0	0
494	70-79	2.7	3	0	18	0	0.04	0	0	50.926	50.926	5	3	3	0	2	2	1	6	5	3	1	1.3		3	4	0	0	0	0	0	0	0	0	0	1	0	0	0
495	70-79	15	3	0	19	0	0.01	0	0	63.6493	63.6493	5	4	3	0	2	2	1	6	5	3	1	2.87		3	4	0	0	0	0	0	0	0	0	0	1	0	0	0
496	60-69	12.41	3	0	19	0	0.08	0	0	59.737	59.737	5	3	4	0	2	2	1	5	6	4	1	4		3	4	0	0	1	0	0	0	0	0	1	2	0	0	0
497	50-59	3.78	3	0	25	0	0.02	0	0	50.8932	50.8932	5	3	3	0	2	2	1	7	7	3	1	10.2		3	4	0	0	0	0	0	0	0	0	0	1	0	0	0
498	60-69	5	2	4	24	0	0.013	0	0	47.7699	47.7699	4	3	3	0	2	2	1	6	5	3	1			3	4	0	0	0	0	0	0	0	0	0	1	0	0	0
499	60-69	8.13	3	1	20	0	0.008	0	0	59.737	59.737	5	3	3	0	2	2	0	6	6	3	1	2.65		3	3	0	0	0	0	0	0	0	0	0	1	0	0	0
500	50-59	3.92	1	0	25	0	0.06	0	0	53.8849	53.8849	3	3	3	0	2	0	1	5	5	1	3	0.4		3	4	0	0	0	0	1	0	0	0	1	2	0	0	0
501	60-69	6.65	3	0	23	0	0.02	0	0	51.3205	51.3205	6	4	5	0	2	2	1	6	5	5	1	25		4	5	0	1	0	0	1	0	0	0	1	2	2	0	0
502	50-59	7.16	1	0	25	0	0.02	0	0	58.9151	58.9151	3	3	3	0	2	0	1	6	5	3	0	0.22		3	3	0	0	0	0	0	0	0	0	0	1	0	0	0
503	70-79	10.9	2	0	4	0	0.06	0	0	50.0712	50.0712	3	3	3	0	2	0	1	6	6	1	3	5		3	3	0	0	0	0	0	0	0	0	0	1	0	0	0
504	60-69	4.31	3	0	25	0	0.04	0	0	56.8767	56.8767	5	3	3	0	2	2	1	6	6	1	1	10		3	4	0	0	0	0	0	0	0	0	0	1	0	0	0
505	60-69	5.73	1	0		0	0.02	0	0	48.526	48.526	3	3	3	0	2	2	1	7	6	3	1	0.8		4	4	0	0	0	0	0	0	0	0	0	1	0	0	0
506	60-69	6.7	1	0		0	0.2	0	0	46.1589	46.1589	3	3	3	0	2	1	1	6	6	3	1	4		3	3	0	0	0	0	0	0	0	0	0	1	0	0	0
507	60-69	6.81	2	0	25	0	0.02	0	0	50.6301	50.6301	3	3	4	0	2	2	1	7	6	3	1	4		3	4	0	0	0	0	0	0	0	0	0	1	0	0	0
508	60-69	3.32	1	0	22	0	0.02	0	0	62.2685	62.2685	3	3	3	0	2	2	0	7	6	3	1	2.7		3	3	0	0	0	0	0	0	0	0	0	1	0	0	0
509	60-69	3.2	1	0	5	0	0	0	0	45.2384	45.2384	3	3	3	0	2	2	1	4	12	3	1	3		3	3	0	0	0	0	0	0	0	0	0	1	0	0	0
510	50-59	6.55	2	11	3	0	0.06	0	0	58.2247	58.2247	3	3	4	0	2	0	1	5	5	3	1	1.4		3	3	0	0	0	0	0	0	0	0	0	1	0	0	0
511	70-79	7.5	2	0	25	0	0.01	0	0	58.4877	58.4877	4	3	4	40	2	2	1	6	6	3	1			3	4	0	0	0	0	0	0	0	0	0	1	0	0	0
512	70-79	5.9	3			0	0.13	0	0	48.5589	48.5589	5	3	3	0	2	0	1	5	6	3	3	0.65		3	4	0	0	1	0	0	0	0	0	1	2	0	0	0
513	60-69	6.57	3	0		0	0.02	0	0	56.811	56.811	5	4	4	0	2	1	1	7	7	3	1	1.1		3	4	0	0	0	0	0	0	0	0	0	1	0	0	0
514	50-59	8.69	1	0	23	0	0.07	0	0	60.789	60.789	0	3	3	0	2	2	1	6	6	3	1			3	3	0	0	0	0	0	0	0	0	0	2	0	0	0
515	50-59	4.3	3	0	3	0	0.009	0	0	56.1863	56.1863	5	4	3	0	2	2	1	6	6	3	1	1.75		4	3	0	0	0	0	0	0	0	0	0	1	0	0	0
516	50-59	2.94	3	0	25	0	0.02	0	0	56.2192	56.2192	5	3	3	0	2	0	1	7	6	1	2	2.5		3	3	0	0	0	0	0	0	0	0	0	1	0	0	0
517	70-79	11.25	3	4	6	0	0.01	0	0	49.6438	49.6438	5	3	3	0	2	2	1	6	6	3	1	9		3	4	1	0	0	0	0	0	0	0	1	2	0	0	0
518	60-69	3.18	3			0	0.01	0	0	60.0986	60.0986	5	3	3	0	2	2	1			1	1	0.09		3	3	0	0	0	0	0	0	0	0	0	1	0	0	0
519	60-69		3			0	0.01	0	0	52.1425	52.1425	5	3	3	0	2	0	1	7	6	1	0	0.05		3	3	0	0	0	0	0	0	0	0	0	1	0	0	0
520	40-49	4.31	2	0	25	0	0.02	0	0	59.2767	59.2767	4	3	4	0	2	2	1	4	6	3	0	2.5		3	4	0	0	0	0	0	0	0	0	0	1	0	0	0
521	40-49		3	0	25	0	0.01	0	0	59.6712	59.6712	5	3	3	0	2	2	1	4	7	2	1	4.5		3	3	0	0	0	0	0	0	0	0	0	1	0	0	0
522	50-59	9.9	3	4	19	0	0.02	0	0	48.9863	48.9863	5	3	4	0	2	1	1	6	5	4	1	2.1		3	4	0	0	0	0	0	0	0	0	0	1	0	0	0
523	70-79	7.53	3	3		0	0.02	0	0	49.9726	49.9726	5	4	3	0	2	1	1	7	6	5	1	3.2		4	4	0	0	0	0	0	0	0	0	0	1	2	0	0
524	60-69	9	3	0	14	0	0.18	0	0	37.4137	37.4137	6	4	3	22	2	2	1	5	5	3	1	2		4	3	1	0	0	0	0	0	0	0	1	2	0	0	0
525	70-79	9.65	3	1	25	0	0.05	0	0	51.6164	51.6164	5	4	5	0	2	2	1	6	6	5	1	3.8		4	5	0	0	0	0	1	0	0	0	1	2	2	0	0
526	60-69	7.61	3	0	1	0	0.01	0	0	44.1205	44.1205	5	3	4	0	2	1	1	7	6	3	1	2		3	4	0	0	0	0	0	0	0	0	0	1	0	0	0
527	60-69	4.58	1	0	22	0	0.02	0	0	50.2027	50.2027	0	3	3	0	2	0	1	7	9	1	1	0.4		3	4	0	0	0	0	0	0	0	0	0	1	0	0	0
528	50-59	9.2	1	3	25	0	0.1	0	0	56.0548	56.0548	0	3	3	42	2	2	1	8	8	3	1	5		3	4	0	0	0	0	0	0	0	0	0	1	0	0	0
529	60-69	5.13	2	0	15	0	0.01	0	0	47.1123	47.1123	0	4	3	0	2	0	1	14	7	3	0	1.05		3	4	0	0	0	0	0	0	0	0	0	1	0	0	0
530	70-79	7	2	0	25	0	0	0	0	55.9562	55.9562	0	3	4	0	2	0	1	3	7	3	0	0.5		4	3	0	0	0	0	0	0	0	0	0	1	0	0	0
531	60-69	3.43	3	0	16	0	0.02	0	0	46.6849	46.6849	5	3	4	0	2	2	1	3	7	1	1	1.27		3	4	0	0	0	0	0	0	0	0	0	1	0	0	0

## Sheet: Legend
PSA recurrence	0, no ; 1, yes
Death	0, no 0; 1, death due to prostate cancer; 2, death due to other reasons; 3, death of unknown cause
Time to recurrence (months)	(Recurrence date - Operation date)
tumour stage	1, T1a; 2, T1b ; 3, T1c; 4, T2a; 5, T2b; 6, T2c; 7, T3
lymph	1, unilateral; 2, bilateral
pT stage	1, pT2a; 2, pT2b ;3, pT2c;4, pT3a; 5, pT3b; 6, pT4
nodes	1, N0 1; 2, N+ 2; 3, NX
marginsleft1	left apex focal
marginsleft2	left apex extensive
marginsleft3	left posterolateral focal
marginsleft4	left posterolateral extensive
marginsleft5	left base focal
marginsleft6	left base extensive
marginsleft7	left neck focal
marginsleft8	left neck extensive
marginsright1	righ tapex focal
marginsright2	right apex extensive
marginsright3	right posterolateral focal
marginsright4	right posterolateral extensive
marginsright5	right base focal
marginsright6	right base extensive
marginsright7	right neck focal
marginsright8	right neck extensive
margin	0, R0; 1, R1
marginsr	1, R0; 2, R1; 3, R2
